# Supplementary material for: Family history of stroke and cardiovascular diseases in early-onset cryptogenic ischaemic stroke
Source: Eur Stroke J. 2026 Mar 7;11(3):aakag013. doi: 10.1093/esj/aakag013 (PMC12965808; doi:10.1093/esj/aakag013)
Supplement: Supplementary_tables_final_280226 [file supplementary_tables_final_280226.xlsx]

## Sheet: Table of contents
Table of contents
	Table Number	Title
	Supplementary Table 1	Cardiovascular Risk Factor Definitions
	Supplementary Table 2	Univariate Comparison of Positive Family History by Relative, Stratified by Disease
	Supplementary Table 3	Frequency of Missing Family History Data by Relative and Disease Category: Case-Control Comparison
	Supplementary Table 4	Frequency of Missing Family History Data by Relative and Disease Category: Sex-based Comparison
	Supplementary Table 5	Adjusted and Unadjusted Logistic Regression Results for Positive Family History by Relative, Stratified by Sex and Disease
	Supplementary Table 6	Univariate Comparison of Positive Family History of Stroke by Relative and Age at Onset
	Supplementary Table 7	Adjusted and Unadjusted Logistic Regression Results for Positive Family History by Relative and Age at Onset, Stratified by Sex and Disease
	Supplementary Table 8	Adjusted and Unadjusted Logistic Regression Results for Positive Family History of Stroke by Relative, Stratified by High-Risk Patent Foramen Ovale Status and Disease
	Supplementary Table 9	Online-Only References

## Sheet: eTable1
Supplementary Table 1. Cardiovascular Risk Factor Definitions
Variable	Definition
Previous cardiovascular disease	History of coronary artery disease, congestive heart failure, myocardial infarction, atrial fibrillation or peripheral artery disease
Hypertension	Prior diagnosis of hypertension or being on antihypertensive drugs at the time of stroke, or having a mean office blood pressure of ≥140/90 mmHg on two measurements at a baseline study visit
Diabetes mellitus	Prior diagnosis of diabetes or being on antidiabetic drugs at the time of stroke
Hypercholesterolemia	Prior diagnosis of hypercholesterolemia or being on antilipidemic drugs at the time of stroke
Current smoking	Smoking at least one cigarette during the past year
Abdominal obesity	Waist-to-hip ratio of > 0.85 in female participants and > 0.90 in male participants1
Physical inactivity	Total metabolic equivalent/week below 1500, assessed with the short format of the International Physical Activity Questionnaire2
Heavy alcohol use	Alcohol use on average of at least two times per month and at least an average of five doses per time or more than seven doses per week for female participants, and usage on average of at least two times per month and an average of at least seven doses per time or more than 14 doses per week for male participants, assessed with the adapted version of the WHO Alcohol, Smoking and Substance Involve…
Poor diet	Diet score <25, evaluated with the modified Mediterranean Diet Score4
Stress	Evaluated using a modified version of the Perceived Stress Scale (PSS), defined as experiencing irritability, anxiety, or sleep difficulties due to circumstances at work, those at home, or financial concerns5,6
Depression	Experienced feelings of sadness, low mood, or depression lasting for 2 or more consecutive weeks within the past year7
Education level	Dichotomized into higher education, defined as post-secondary non-tertiary education or higher, and lower education, defined as lower than post-secondary non-tertiary education
The full list of references for eTable 1 is provided in eTable 9.

## Sheet: eTable 2
Supplementary Table 2. Univariate Comparison of Positive Family History by Relative, Stratified by Disease
Positive FHx, stroke	Patient (n=508)	Control (n=520)	p value	Female patient (n=236)	Female control (n=245)	p value	Male patient (n=272)	Male control (n=275)	p value
Offspring	2 (1)	0 (0)	0.499568	1 (1)	0 (0)	>0.99	1 (1)	0 (0)	0.488166
Siblings	13 (3)	7 (2)	0.165384	11 (5)	5 (2)	0.107853	2 (1)	2 (1)	>0.99
Mother	36 (7)	21 (4)	0.0302834	16 (7)	6 (3)	0.0201817	20 (8)	15 (6)	0.369048
Father	58 (12)	46 (9)	0.128598	21 (10)	26 (12)	0.577382	37 (15)	20 (8)	0.0104495
1st degree relative	99 (20)	71 (14)	0.0122019	45 (19)	34 (14)	0.134179	54 (20)	37 (14)	0.0423754
Maternal grandmother	68 (19)	64 (16)	0.186591	38 (22)	31 (15)	0.0880669	30 (17)	33 (16)	0.887623
Maternal grandfather	56 (18)	46 (12)	0.0373951	22 (15)	28 (15)	0.978275	34 (21)	18 (10)	0.00401893
Paternal grandmother	76 (22)	58 (15)	0.0154852	39 (23)	26 (14)	0.0384338	37 (22)	32 (16)	0.172696
Paternal grandfather	45 (16)	60 (18)	0.477875	19 (14)	35 (21)	0.131324	26 (17)	25 (15)	0.587228
Grandparents	203 (47)	180 (39)	0.0113363	99 (48)	90 (39)	0.0543079	104 (46)	90 (38)	0.0940902
Positive FHx, VTE
Offspring	1 (0)	0 (0)	>0.99	1 (1)	0 (0)	>0.99	0 (0)	0 (0)	NA
Siblings	13 (3)	4 (1)	0.0243728	7 (3)	0 (0)	0.00634406	6 (3)	4 (2)	0.543997
Mother	27 (6)	32 (7)	0.675682	12 (6)	15 (7)	0.734023	15 (6)	17 (7)	0.79513
Father	29 (7)	16 (4)	0.0279816	13 (7)	8 (4)	0.21563	16 (7)	8 (3)	0.0642351
1st degree relative	61 (12)	52 (10)	0.297311	29 (12)	23 (10)	0.312423	32 (12)	29 (11)	0.628073
Maternal grandmother	27 (9)	29 (8)	0.779585	15 (10)	13 (7)	0.360094	12 (8)	16 (9)	0.601237
Maternal grandfather	21 (8)	19 (6)	0.414029	6 (4)	10 (6)	0.456297	15 (11)	9 (6)	0.0913884
Paternal grandmother	15 (6)	13 (4)	0.501574	7 (5)	6 (4)	0.666395	8 (6)	7 (4)	0.602845
Paternal grandfather	16 (7)	17 (6)	0.682491	6 (6)	10 (7)	0.565446	10 (8)	7 (5)	0.260039
Grandparents	68 (18)	69 (16)	0.521852	31 (17)	35 (17)	0.98317	37 (19)	34 (16)	0.385007
Positive FHx, CAD
Offspring	0 (0)	0 (0)	NA	0 (0)	0 (0)	NA	0 (0)	0 (0)	NA
Siblings	7 (2)	6 (1)	0.764265	4 (2)	0 (0)	0.0409636	3 (1)	6 (3)	0.306537
Mother	41 (9)	32 (7)	0.168474	19 (9)	11 (5)	0.0833315	22 (9)	21 (8)	0.737984
Father	92 (21)	91 (19)	0.43837	37 (19)	40 (18)	0.868363	55 (23)	51 (20)	0.384881
1st degree relative	122 (24)	116 (22)	0.514717	51 (22)	47 (19)	0.522031	71 (26)	69 (25)	0.766384
Maternal grandmother	59 (18)	81 (21)	0.368405	34 (21)	41 (21)	0.948002	25 (16)	40 (22)	0.170988
Maternal grandfather	108 (37)	110 (32)	0.227986	54 (37)	66 (38)	0.961986	54 (36)	44 (26)	0.0633507
Paternal grandmother	50 (18)	63 (19)	0.81893	27 (20)	32 (20)	0.978591	23 (17)	31 (18)	0.750136
Paternal grandfather	88 (34)	99 (32)	0.595235	41 (34)	48 (31)	0.624962	47 (33)	51 (32)	0.787598
Grandparents	217 (54)	249 (54)	0.850984	113 (58)	136 (60)	0.682678	104 (50)	113 (49)	0.855768
Positive FHx, aneurysm
Offspring	0 (0)	0 (0)	NA	0 (0)	0 (0)	NA	0 (0)	0 (0)	NA
Siblings	1 (0)	1 (0)	NA	0 (0)	1 (0)	NA	1 (0)	0 (0)	0.49789
Mother	8 (2)	5 (1)	0.343026	4 (2)	1 (0)	0.200975	4 (2)	4 (2)	>0.99
Father	10 (2)	13 (3)	0.691247	2 (1)	6 (3)	0.290471	8 (3)	7 (3)	0.666565
Parents	17 (4)	18 (4)	0.989412	6 (3)	7 (3)	0.871775	11 (4)	11 (4)	0.920624
1st degree relative	17 (3)	19 (4)	0.798536	6 (3)	8 (3)	0.626499	11 (4)	11 (4)	0.950589
Maternal grandmother	7 (2)	5 (1)	0.359372	6 (4)	2 (1)	0.146932	1 (1)	3 (2)	0.628499
Maternal grandfather	6 (2)	8 (2)	0.886747	2 (1)	5 (3)	0.474315	4 (3)	3 (2)	0.706629
Paternal grandmother	8 (3)	6 (2)	0.407434	2 (1)	3 (2)	>0.99	6 (4)	3 (2)	0.309357
Paternal grandfather	7 (3)	8 (3)	0.856927	3 (2)	4 (3)	>0.99	4 (3)	4 (3)	>0.99
Grandparents	27 (7)	25 (6)	0.385799	13 (7)	12 (5)	0.567428	14 (7)	13 (6)	0.512517
Abbreviations: FHx, family history; VTE, venous thromboembolism; CAD, coronary artery disease.
Percentages are based on the number of participants with available data for each variable. The number of valid patients and controls for each variable may differ due to missing data.
P values were calculated using χ² test or Fisher's exact test.
All data are presented as n (%) unless otherwise indicated.

## Sheet: eTable 3
Supplementary Table 3. Frequency of Missing Family History Data by Relative and Disease Category: Case-Control Comparison
Relatives	Patient (n=508)	Control (n=520)	p value	Female patient (n=236)	Female control (n=245)	p value	Male patient (n=272)	Male control (n=275)	p value
Stroke
Offspring	14 (4)	15 (5)	0.743641	5 (3)	7 (5)	0.382067	9 (5)	8 (4)	0.739931
Siblings	28 (6)	18 (4)	0.138267	16 (7)	9 (4)	0.146257	12 (5)	9 (4)	0.533945
Mother	25 (5)	22 (4)	0.596172	14 (6)	10 (4)	0.351406	11 (4)	12 (4)	0.351907
Father	44 (9)	32 (6)	0.12448	23 (10)	19 (8)	0.439446	21 (8)	13 (5)	0.147123
Maternal grandmother	157 (31)	113 (22)	0.000831747	61 (26)	38 (16)	0.00505847	96 (35)	75 (27)	0.0430221
Maternal grandfather	199 (39)	149 (29)	0.000365949	87 (37)	54 (22)	0.000356447	112 (41)	95 (35)	0.10986
Paternal grandmother	167 (33)	140 (27)	0.0371248	67 (28)	65 (27)	0.647803	100 (37)	75 (27)	0.0173297
Paternal grandfather	220 (43)	182 (35)	0.00635569	100 (42)	75 (31)	0.00735843	120 (44)	107 (39)	0.2164
VTE
Offspring	15 (5)	15 (5)	0.889128	5 (3)	7 (5)	0.382067	10 (6)	8 (4)	0.568811
Siblings	35 (7)	21 (4)	0.0579206	19 (9)	11 (5)	0.127129	16 (6)	10 (4)	0.247606
Mother	55 (11)	37 (7)	0.0371441	27 (11)	15 (6)	0.0388773	28 (10)	22 (8)	0.351912
Father	87 (17)	73 (14)	0.172166	40 (17)	39 (16)	0.760338	47 (17)	34 (12)	0.105564
Maternal grandmother	196 (39)	160 (31)	0.0084767	81 (34)	58 (24)	0.010006	115 (42)	102 (37)	0.214893
Maternal grandfather	240 (47)	209 (40)	0.0226601	102 (43)	91 (37)	0.174007	138 (51)	118 (43)	0.0666353
Paternal grandmother	236 (46)	218 (42)	0.143332	103 (44)	101 (41)	0.59142	133 (49)	117 (43)	0.13596
Paternal grandfather	280 (55)	242 (47)	0.00594154	129 (55)	111 (45)	0.0402345	151 (56)	131 (48)	0.0652631
CAD
Offspring	15 (5)	15 (5)	0.889128	5 (3)	10 (6)	0.382067	10 (6)	8 (4)	0.568811
Siblings	32 (7)	23 (5)	0.223157	17 (8)	311 (5)	0.236466	15 (6)	12 (5)	0.58911
Mother	47 (9)	29 (6)	0.0243553	23 (10)	15 (6)	0.140823	24 (9)	14 (5)	0.0860245
Father	79 (16)	50 (10)	0.00407457	42 (18)	28 (11)	0.0477127	37 (14)	22 (8)	0.0346736
Maternal grandmother	187 (37)	136 (26)	0.000233012	74 (31)	47 (19)	0.00210035	113 (42)	89 (32)	0.0261175
Maternal grandfather	213 (42)	177 (34)	0.00914028	91 (39)	69 (28)	0.0155557	122 (45)	108 (39)	0.186198
Paternal grandmother	234 (46)	188 (36)	0.00124205	101 (43)	86 (35)	0.0835198	133 (49)	102 (37)	0.00528784
Paternal grandfather	247 (49)	207 (40)	0.00443617	116 (49)	92 (38)	0.0102429	131 (48)	115 (42)	0.135916
Aneurysm
Offspring	15 (5)	16 (5)	0.744443	5 (3)	8 (6)	0.250684	10 (6)	8 (4)	0.568811
Siblings	35 (7)	20 (4)	0.0401765	19 (9)	11 (5)	0.127129	16 (6)	9 (4)	0.166019
Mother	44 (9)	27 (5)	0.0282985	21 (9)	14 (6)	0.178962	23 (8)	13 (5)	0.0786712
Father	79 (16)	47 (9)	0.0014551	42 (18)	28 (11)	0.0477127	37 (14)	19 (7)	0.00981797
Maternal grandmother	187 (37)	132 (25)	7.51613e-05	73 (31)	45 (18)	0.0013664	114 (42)	87 (32)	0.0126905
Maternal grandfather	228 (45)	174 (33)	0.000175753	98 (42)	67 (27)	0.00105818	130 (48)	107 (39)	0.0360151
Paternal grandmother	214 (42)	178 (34)	0.00916899	92 (39)	83 (34)	0.244623	122 (45)	95 (35)	0.0137462
Paternal grandfather	259 (51)	208 (40)	0.000405629	116 (49)	91 (37)	0.00782813	143 (53)	117 (43)	0.0188646
Abbreviations: VTE, venous thromboembolism; CAD, coronary artery disease
P values were calculated using χ² test or Fisher's exact test
Values represent the number (%) of participants with missing data
Percentages for “offspring” and “siblings” variables are based on the number of participants who reported having at least one biological offspring or sibling. All other variables use the full group as denominator.

## Sheet: eTable 4
Supplementary Table 4. Frequency of Missing Family History Data by Relative and Disease Category: Sex-based Comparison
Relatives	Female participants (n=481)	Male participants (n=547)	p value	Female patient (n=236)	Male patient (n=272)	p value	Female control (n=245)	Male control (n=275)	p value
Stroke
Offspring	12 (4)	17 (5)	0.698462	5 (3)	9 (5)	0.376035	7 (5)	8 (4)	0.7292
Siblings	25 (6)	21 (4)	0.307758	16 (7)	12 (5)	0.25456	9 (4)	9 (4)	0.817353
Mother	24 (5)	23 (4)	0.547755	14 (6)	11 (4)	0.326502	10 (4)	12 (4)	0.873298
Father	42 (9)	34 (6)	0.123956	23 (10)	21 (8)	0.4183	19 (8)	13 (5)	0.151527
Maternal grandmother	99 (21)	171 (31)	0.000103472	61 (26)	96 (35)	0.0215626	38 (16)	75 (27)	0.00116834
Maternal grandfather	141 (29)	207 (38)	0.00393372	87 (37)	112 (41)	0.320707	54 (22)	95 (35)	0.00164362
Paternal grandmother	132 (27)	175 (32)	0.11173	67 (28)	100 (37)	0.0450614	65 (27)	75 (27)	0.848962
Paternal grandfather	175 (36)	227 (42)	0.0934619	100 (42)	120 (44)	0.692235	75 (31)	107 (39)	0.047701
VTE
Offspring	12 (4)	18 (5)	0.582386	5 (3)	10 (6)	0.268381	7 (5)	8 (4)	0.7292
Siblings	30 (7)	26 (5)	0.311702	19 (9)	16 (6)	0.35139	11 (5)	10 (4)	0.635585
Mother	42 (9)	50 (9)	0.818715	27 (11)	28 (10)	0.678288	15 (6)	22 (8)	0.405793
Father	79 (16)	81 (15)	0.47573	40 (17)	47 (17)	0.921501	39 (16)	34 (12)	0.244563
Maternal grandmother	139 (29)	217 (40)	0.000292019	81 (34)	115 (42)	0.0661301	58 (24)	102 (37)	0.000935975
Maternal grandfather	193 (40)	256 (47)	0.0312906	102 (43)	138 (51)	0.0906272	91 (37)	118 (43)	0.180662
Paternal grandmother	204 (42)	250 (46)	0.288857	103 (44)	133 (49)	0.236427	101 (41)	117 (43)	0.760574
Paternal grandfather	240 (50)	282 (52)	0.595748	129 (55)	151 (56)	0.847005	111 (45)	131 (48)	0.594887
CAD
Offspring	12 (4)	18 (5)	0.582386	5 (3)	10 (6)	0.268381	7 (5)	8 (4)	0.7292
Siblings	28 (6)	27 (5)	0.552278	17 (8)	15 (6)	0.452212	11 (5)	12 (5)	0.961401
Mother	38 (8)	38 (7)	0.560016	23 (10)	24 (9)	0.720509	15 (6)	14 (5)	0.608876
Father	70 (15)	59 (11)	0.0688856	42 (18)	37 (14)	0.193313	28 (11)	22 (8)	0.185561
Maternal grandmother	121 (25)	202 (37)	4.9626e-05	74 (31)	113 (42)	0.0175666	47 (19)	89 (32)	0.000640782
Maternal grandfather	160 (33)	230 (42)	0.0037804	91 (39)	122 (45)	0.151645	69 (28)	108 (39)	0.00761306
Paternal grandmother	187 (39)	235 (43)	0.184091	101 (43)	133 (49)	0.168888	86 (35)	102 (37)	0.637495
Paternal grandfather	208 (43)	246 (45)	0.577437	116 (49)	131 (48)	0.823665	92 (38)	115 (42)	0.321063
Aneurysm
Offspring	13 (4)	18 (5)	0.735838	5 (3)	10 (6)	0.268381	8 (6)	8 (4)	0.525343
Siblings	30 (7)	25 (5)	0.249664	19 (9)	16 (6)	0.35139	11 (5)	9 (4)	0.482866
Mother	35 (7)	36 (7)	0.660959	21 (9)	23 (8)	0.859652	14 (6)	13 (5)	0.612596
Father	70 (15)	56 (10)	0.035275	42 (18)	37 (14)	0.193313	28 (11)	19 (7)	0.0727884
Maternal grandmother	118 (25)	201 (37)	2.40354e-05	73 (31)	114 (42)	0.0104949	45 (18)	87 (32)	0.000519569
Maternal grandfather	165 (34)	237 (43)	0.00309305	98 (42)	130 (48)	0.156547	67 (27)	107 (39)	0.00528411
Paternal grandmother	175 (36)	217 (40)	0.278757	92 (39)	122 (45)	0.181433	83 (34)	95 (35)	0.872701
Paternal grandfather	207 (43)	260 (48)	0.14851	116 (49)	143 (53)	0.441738	91 (37)	117 (43)	0.209373
Abbreviations: VTE, venous thromboembolism; CAD, coronary artery disease
P values were calculated using χ² test or Fisher's exact test
Values represent the number (%) of participants with missing data
Percentages for “offspring” and “siblings” variables are based on the number of participants who reported having at least one biological offspring or sibling. All other variables use the full group as denominator.

## Sheet: eTable 5
Supplementary Table 5. Adjusted and Unadjusted Logistic Regression Results for Positive Family History by Relative, Stratified by Sex and Disease
	Univariable									Multivariable
	All participants			Female participants			Male participants			All participants			Female participants			Male participants
Positive FHx, stroke	OR (95% CI)	p value	N value	OR (95% CI)	p value	N value	OR (95% CI)	p value	N value	OR (95% CI)	p value	N value	OR (95% CI)	p value	N value	OR (95% CI)	p value	N value	p value, heterogeneity
Siblings	1.91 (0.75–4.83)	0.172318	896	2.36 (0.8–6.91)	0.117708	418	0.99 (0.14–7.1)	0.993295	478	1.76 (0.65–4.77)	0.265216	872	2.10 (0.67–6.59)	0.201491	408	0.71 (0.08–6.08)	0.751243	464	0.382502
Mother	1.83 (1.05–3.18)	0.0324431	981	2.96 (1.14–7.72)	0.0260374	457	1.37 (0.69–2.74)	0.370673	524	2.05 (1.11–3.81)	0.0223859	954	3.99 (1.33–12)	0.0137352	445	1.39 (0.65–2.98)	0.394902	509	0.123044
Father	1.37 (0.91–2.07)	0.129733	952	0.84 (0.46–1.55)	0.57772	439	2.09 (1.18–3.71)	0.0117514	513	1.28 (0.82–2)	0.270256	926	0.86 (0.45–1.65)	0.656758	427	1.77 (0.94–3.33)	0.0757841	499	0.119344
1st degree relative	1.53 (1.1–2.13)	0.0125869	1021	1.45 (0.89–2.36)	0.135492	477	1.6 (1.01–2.53)	0.0435034	544	1.5 (1.04–2.16)	0.0298313	992	1.47 (0.86–2.52)	0.155932	465	1.47 (0.89–2.43)	0.130616	527	>0.99
Maternal grandmother	1.29 (0.88–1.88)	0.187258	758	1.57 (0.93–2.66)	0.0895846	382	1.04 (0.6–1.79)	0.887627	376	1.23 (0.82–1.84)	0.315949	738	1.5 (0.85–2.64)	0.162105	373	1.0 (0.55–1.8)	0.993743	365	0.330028
Maternal grandfather	1.56 (1.02–2.39)	0.0383783	680	1.01 (0.55–1.85)	0.978275	340	2.43 (1.31–4.5)	0.0048182	340	1.64 (1.04–2.58)	0.0317332	664	1.03 (0.54–1.97)	0.920556	333	2.65 (1.37–5.13)	0.00376767	331	0.0456675
Paternal grandmother	1.59 (1.09–2.32)	0.0159983	721	1.78 (1.03–3.07)	0.0399159	349	1.44 (0.85–2.43)	0.173988	372	1.61 (1.08–2.41)	0.0198039	706	1.78 (1.00–3.20)	0.0518163	344	1.4 (0.79–2.48)	0.242224	362	0.565679
Paternal grandfather	0.86 (0.56–1.31)	0.478128	626	0.63 (0.34–1.15)	0.133401	306	1.18 (0.65–2.15)	0.587484	320	0.92 (0.58–1.46)	0.718178	613	0.70 (0.36–1.34)	0.27698	301	1.13 (0.57–2.25)	0.731814	312	0.321644
Grandparents	1.41 (1.08–1.84)	0.0114431	898	1.45 (0.99–2.13)	0.0546779	435	1.37 (0.95–1.99)	0.0944593	463	1.5 (1.12–1.99)	0.00570358	877	1.58 (1.05–2.37)	0.028823	426	1.37 (0.91–2.05)	0.128128	451	0.624967
Positive FHx, VTE
Siblings	3.4 (1.1–10.5)	0.033754	886	NA	NA	413	1.52 (0.42–5.46)	0.521131	473	3.05 (0.91–10.24)	0.0707139	863	NA	NA	460	1.15 (0.27–4.88)	0.8486	460	NA
Mother	0.89 (0.53–1.52)	0.675816	936	0.87 (0.4–1.91)	0.734186	439	0.91 (0.44–1.86)	0.795192	497	0.84 (0.48–1.49)	0.550934	911	0.77 (0.32–1.85)	0.564006	483	0.9 (0.42–1.93)	0.790373	483	0.792488
Father	1.99 (1.07–3.73)	0.0307245	868	1.76 (0.71–4.34)	0.220842	402	2.23 (0.94–5.32)	0.0705225	466	1.93 (0.99–3.75)	0.0530069	846	1.71 (0.66–4.42)	0.265183	454	2.06 (0.8–5.3)	0.135525	454	0.785337
1st degree relative	1.23 (0.83–1.82)	0.297926	1017	1.35 (0.75–2.4)	0.313691	476	1.14 (0.67–1.94)	0.628247	541	1.21 (0.8–1.85)	0.365308	988	1.35 (0.72–2.52)	0.347412	524	1.1 (0.62–1.95)	0.753437	524	0.635622
Maternal grandmother	1.08 (0.63–1.87)	0.779627	672	1.43 (0.66–3.11)	0.362103	342	0.81 (0.37–1.77)	0.601743	330	0.94 (0.52–1.72)	0.847898	654	1.23 (0.52–2.91)	0.639567	321	0.69 (0.29–1.67)	0.41336	321	0.358762
Maternal grandfather	1.31 (0.69–2.49)	0.41515	579	0.68 (0.24–1.91)	0.458754	288	2.07 (0.88–4.9)	0.0970224	291	1.39 (0.7–2.77)	0.344208	564	0.79 (0.26–2.39)	0.67695	282	2.22 (0.88–5.58)	0.0902713	282	0.160129
Paternal grandmother	1.3 (0.61–2.78)	0.502614	574	1.28 (0.42–3.9)	0.667074	277	1.32 (0.47–3.73)	0.603826	297	1.3 (0.58–2.9)	0.52305	560	1.31 (0.4–4.28)	0.649878	288	1.32 (0.43–3.99)	0.626423	288	0.992662
Paternal grandfather	1.16 (0.57–2.35)	0.682713	506	0.74 (0.26–2.1)	0.566691	241	1.76 (0.65–4.78)	0.265273	265	1.34 (0.63–2.85)	0.452574	495	0.65 (0.2–2.09)	0.47109	259	2.6 (0.88–7.66)	0.0837988	259	0.0881008
Grandparents	1.13 (0.78–1.63)	0.521997	806	1.01 (0.59–1.71)	0.98317	397	1.25 (0.75–2.09)	0.385587	409	1.18 (0.8–1.75)	0.407785	786	1.11 (0.63–1.95)	0.716374	398	1.34 (0.77–2.33)	0.30371	398	0.64029
Positive FHx, CAD
Siblings	1.18 (0.39–3.55)	0.764522	887	NA	NA	415	0.49 (0.12–1.98)	0.316256	472	0.83 (0.24–2.85)	0.765696	864	NA	>0.99	405	0.31 (0.07–1.47)	0.140809	459	NA
Mother	1.4 (0.87–2.26)	0.17006	952	1.95 (0.91–4.2)	0.0880644	443	1.11 (0.6–2.08)	0.738076	509	1.16 (0.68–1.96)	0.588357	927	1.67 (0.72–3.88)	0.229472	432	0.86 (0.43–1.71)	0.671447	495	0.23056
Father	1.14 (0.82–1.57)	0.438531	899	1.04 (0.64–1.71)	0.868368	411	1.21 (0.79–1.86)	0.385234	488	1.22 (0.85–1.74)	0.286686	876	1.18 (0.68–2.03)	0.558995	401	1.34 (0.83–2.16)	0.230327	475	0.727682
1st degree relative	1.1 (0.82–1.47)	0.514793	1020	1.16 (0.74–1.8)	0.522217	476	1.06 (0.72–1.56)	0.766398	544	1.12 (0.81–1.55)	0.484639	991	1.24 (0.76–2.03)	0.389777	464	1.08 (0.71–1.66)	0.715656	527	0.68004
Maternal grandmother	0.84 (0.58–1.22)	0.368717	705	1.02 (0.61–1.7)	0.948003	360	0.68 (0.39–1.18)	0.172454	345	0.9 (0.6–1.34)	0.595731	686	1.18 (0.68–2.06)	0.5574	351	0.62 (0.34–1.13)	0.118739	335	0.122279
Maternal grandfather	1.22 (0.88–1.7)	0.228243	638	0.99 (0.63–1.56)	0.961986	321	1.57 (0.97–2.54)	0.064161	317	1.12 (0.79–1.59)	0.532599	621	0.85 (0.53–1.39)	0.521018	314	1.47 (0.87–2.48)	0.150933	307	0.136024
Paternal grandmother	0.95 (0.63–1.44)	0.818939	606	0.99 (0.56–1.76)	0.978591	294	0.91 (0.5–1.64)	0.75019	312	1.02 (0.65–1.59)	0.937515	592	0.97 (0.52–1.8)	0.912929	289	1.01 (0.52–1.97)	0.970912	303	0.919427
Paternal grandfather	1.1 (0.77–1.56)	0.595283	574	1.14 (0.68–1.89)	0.625042	273	1.07 (0.66–1.73)	0.787611	301	1.07 (0.73–1.57)	0.713078	562	1.04 (0.6–1.81)	0.877646	268	1.06 (0.62–1.81)	0.844908	294	0.97867
Grandparents	0.97 (0.74–1.28)	0.850985	860	0.92 (0.62–1.36)	0.682701	422	1.04 (0.71–1.51)	0.855769	438	0.95 (0.71–1.27)	0.730667	839	0.92 (0.61–1.38)	0.672408	413	0.94 (0.62–1.42)	0.764628	426	0.93342
Positive FHx, aneurysm
Siblings	1.03 (0.06–16.44)	0.985991	887	NA	NA	413	NA	0.999579	474	NA	NA	863	NA	NA	403	NA	NA	460	NA
Mother	1.71 (0.56–5.27)	0.348598	957	4.36 (0.48–39.32)	0.18942	446	1.05 (0.26–4.26)	0.942171	511	1.16 (0.35–3.89)	0.808728	932	2.96 (0.29–29.93)	0.358639	435	0.75 (0.16–3.57)	0.717583	497	0.335329
Father	0.84 (0.37–1.95)	0.69157	902	0.37 (0.07–1.84)	0.222134	411	1.25 (0.45–3.51)	0.667172	491	0.7 (0.28–1.75)	0.440564	879	0.51 (0.09–2.85)	0.444983	401	0.78 (0.25–2.46)	0.673361	478	0.688658
1st degree relative	0.92 (0.47–1.79)	0.798591	1016	0.77 (0.26–2.24)	0.627429	475	1.03 (0.44–2.41)	0.95059	541	0.72 (0.34–1.49)	0.373684	987	0.76 (0.23–2.48)	0.644611	463	0.67 (0.26–1.75)	0.413046	524	0.874734
Maternal grandmother	1.71 (0.54–5.43)	0.364801	709	3.78 (0.75–19)	0.106115	363	0.39 (0.04–3.81)	0.420385	346	1.44 (0.41–5.01)	0.566215	691	3.7 (0.67–20.36)	0.132668	354	0.19 (0.02–2.22)	0.185664	337	0.05181
Maternal grandfather	0.93 (0.32–2.7)	0.886774	626	0.51 (0.1–2.66)	0.423659	316	1.59 (0.35–7.24)	0.545991	310	0.91 (0.29–2.83)	0.872569	610	0.56 (0.1–3.11)	0.505512	309	1.91 (0.38–9.59)	0.432587	301	0.306443
Paternal grandmother	1.57 (0.54–4.57)	0.411106	636	0.75 (0.12–4.53)	0.750665	306	2.46 (0.6–10)	0.208994	330	1.57 (0.52–4.75)	0.426808	621	0.82 (0.12–5.39)	0.835963	301	2.73 (0.63–11.76)	0.177279	320	0.32198
Paternal grandfather	1.1 (0.39–3.07)	0.856976	561	0.96 (0.21–4.38)	0.959568	274	1.23 (0.3–5.03)	0.771148	287	1.12 (0.37–3.39)	0.844413	549	0.98 (0.19–5.05)	0.984681	269	0.98 (0.22–4.48)	0.981993	280	>0.99
Grandparents	1.28 (0.73–2.25)	0.386803	837	1.27 (0.56–2.84)	0.56817	411	1.3 (0.59–2.83)	0.513492	426	1.24 (0.68–2.24)	0.479062	816	1.23 (0.52–2.89)	0.637285	402	1.26 (0.55–2.86)	0.585069	414	0.96938
Abbreviations: OR, odds ratio; CI, confidence interval; FHx, family history; VTE, venous thromboembolism; CAD, coronary artery disease
Multivariable logistic regression was adjusted for age, sex (except for sex stratified analysis), previous cardiovascular disease (except for sex stratified analysis) hypertension, smoking, obesity, physical inactivity, heavy alcohol use, poor diet, stress, depression and education level.

## Sheet: eTable 6
Supplementary Table 6. Univariate Comparison of Positive Family History of Stroke by Relative and Age at Onset
Positive FHx, stroke	Patient (n=508)	Control (n=520)	p value	Female patient (n=236)	Female control (n=245)	p value	Male patient (n=272)	Male control (n=275)	p value
1st degree relative, <50y	25 (5)	11 (2)	0.0146246	13 (6)	9 (4)	0.345295	12 (4)	2 (1)	0.00622613
Grandparents, <50y	12 (3)	5 (1)	0.0541666	10 (5)	2 (1)	0.0104109	2 (1)	3 (1)	>0.99
Positive FHx, VTE
1st degree relative, <50y	24 (5)	8 (2)	0.00314156	11 (5)	5 (2)	0.108867	13 (5)	3 (1)	0.0100111
Grandparents, <50y	4 (1)	2 (0)	0.427117	2 (1)	2 (1)	>0.99	2 (1)	0 (0)	0.220276
Positive FHx, CAD
1st degree relative, <50y	17 (3)	12 (2)	0.30645	6 (3)	6 (2)	0.946986	11 (4)	6 (2)	0.201034
Grandparents, <50y	22 (6)	18 (4)	0.254381	12 (7)	5 (2)	0.0376384	10 (5)	13 (6)	0.767018
Positive FHx, aneurysm
1st degree relative, <50y	6 (1)	5 (1)	0.724479	3 (1)	2 (1)	0.625833	3 (1)	3 (1)	0.974573
Grandparents, <50y	4 (1)	4 (1)	>0.99	3 (2)	4 (2)	>0.99	1 (1)	0 (0)	0.459906
Abbreviations: FHx, family history; VTE, venous thromboembolism; CAD, coronary artery disease.
Percentages are based on the number of participants with available data for each variable. The number of valid patients and controls for each variable may differ due to missing data.
P values were calculated using χ² test or Fisher's exact test.
All data are presented as n (%) unless otherwise indicated.

## Sheet: eTable 7
Supplementary Table 7. Adjusted and Unadjusted Logistic Regression Results for Positive Family History by Relative and Age at Onset, Stratified by Sex and Disease
	Univariable									Multivariable
	All participants			Female participants			Male participants			All participants			Female participants			Male participants
Positive FHx, stroke	OR (95% CI)	p value	N value	OR (95% CI)	p value	N value	OR (95% CI)	p value	N value	OR (95% CI)	p value	N value	OR (95% CI)	p value	N value	OR (95% CI)	p value	N value	p value, heterogeneity
1st degree relative, <50y	2.39 (1.16–4.91)	0.0176514	1021	1.52 (0.64–3.62)	0.348318	477	6.33 (1.4–28.54)	0.01641	544	2.36 (1.11–5.04)	0.025897	992	1.38 (0.55–3.45)	0.491495	465	6.81 (1.41–32.85)	0.0169061	527	0.0859632
Grandparents, <50y	2.7 (0.94–7.74)	0.0639737	878	5.89 (1.28–27.23)	0.023089	426	0.72 (0.12–4.35)	0.719687	452	3.03 (1.01–9.12)	0.0480956	857	6.95 (1.44–33.63)	0.0158841	417	0.72 (0.11–4.82)	0.732724	440	0.0722348
Positive FHx, VTE
1st degree relative, <50y	3.19 (1.42–7.17)	0.00500992	1016	2.35 (0.8–6.87)	0.118796	475	4.59 (1.29–16.29)	0.0184354	541	3.45 (1.47–8.13)	0.00454747	987	2.09 (0.65–6.66)	0.213314	524	5.59 (1.47–21.28)	0.0115377	524	0.275933
Grandparents, <50y	2.28 (0.41–12.51)	0.343435	791	1.14 (0.16–8.16)	0.897585	391	NA	NA	400	2.35 (0.41–13.46)	0.337322	772	1.15 (0.15–9.03)	0.894102	389	NA	NA	389	NA
Positive FHx, CAD
1st degree relative, <50y	1.48 (0.7–3.12)	0.309244	1017	1.04 (0.33–3.27)	0.946989	475	1.91 (0.7–5.25)	0.208245	542	1.48 (0.65–3.38)	0.351258	988	1.82 (0.51–6.54)	0.358157	463	1.44 (0.49–4.21)	0.504088	525	0.783568
Grandparents, <50y	1.45 (0.76–2.74)	0.256703	811	2.94 (1.02–8.52)	0.0463826	400	0.88 (0.38–2.05)	0.767148	411	1.13 (0.79–1.62)	0.155379	792	3.48 (1.05–11.53)	0.0410607	392	1.04 (0.41–2.66)	0.930151	400	0.120163
Positive FHx, aneurysm
1st degree relative, <50y	1.24 (0.38–4.09)	0.724968	1015	1.56 (0.26–9.41)	0.628569	474	1.03 (0.21–5.13)	0.974573	541	0.88 (0.25–3.1)	0.837587	986	1.32 (0.2–8.75)	0.775315	462	0.58 (0.09–3.63)	0.562838	524	0.543624
Grandparents, <50y	1.17 (0.29–4.69)	0.829485	833	0.86 (0.19–3.9)	0.847479	409	NA	NA	424	1.04 (0.23–4.66)	0.959707	812	0.75 (0.15–3.65)	0.716513	400	NA	NA	412	NA
Abbreviations: OR, odds ratio; CI, confidence interval; FHx, family history; VTE, venous thromboembolism; CAD, coronary artery disease
Multivariable logistic regression was adjusted for age, sex (except for sex stratified analysis), previous cardiovascular disease (except for sex stratified analysis) hypertension, smoking, obesity, physical inactivity, heavy alcohol use, poor diet, stress, depression and education level.

## Sheet: SUPP. TABLE3a-d (unadj-adj)
Supplementary table 3a.
	Positive FHx, stroke	OR (95% CI), unadjusted	P value, unadjusted	N value, unadjusted	OR (95% CI), female subjects, unadjusted	P value, female subjects, unadjusted	N value, female subjects, unadjusted	OR (95% CI), male subjects, unadjusted	P value, male subjects, unadjusted	N value, male subjects, unadjusted	OR (95% CI), adjusted	P value, adjusted	N value, adjusted	OR (95% CI), female subjects, adjusted	P value, female subjects, adjusted	N value, female subjects, adjusted	OR (95% CI), male subjects, adjusted	P value, male subjects, adjusted	N value, male subjects, adjusted
	Offspring	NA	>.99	615	NA	>.99	277	NA	>.99	338	NA	>.99	595	NA	>.99	271	NA	>.99	324
	Offspring, <60y	NA	>.99	615	NA	>.99	277	NA	>.99	338	NA	>.99	595	NA	>.99	271	NA	>.99	324
	Offspring, <50y	NA	>.99	615	NA	>.99	277	NA	NA	338	NA	>.99	595	NA	>.99	271	NA	NA	324
	Siblings	1.91 (0.75, 4.83)	0.172318	896	2.36 (0.8, 6.91)	0.117708	418	0.99 (0.14, 7.1)	0.993295	478	1.76 (0.65, 4.77)	0.265216	872	2.10 (0.67, 6.59)	0.201491	408	0.71 (0.08, 6.08)	0.751243	464
	Siblings, <60y	1.85 (0.62, 5.56)	0.27355	890	1.72 (0.55, 5.33)	0.351087	415	NA	>.99	475	1.76 (0.54, 5.72)	0.346771	866	1.49 (0.44, 4.99)	0.522475	405	NA	>.99	461
	Siblings, <50y	1.43 (0.45, 4.55)	0.542191	890	1.27 (0.38, 4.24)	0.693625	415	NA	>.99	475	1.58 (0.47, 5.27)	0.459246	866	1.25 (0.35, 4.39)	0.730882	405	NA	>.99	461
	Mother	1.83 (1.05, 3.18)	0.0324431	981	2.96 (1.14, 7.72)	0.0260374	457	1.37 (0.69, 2.74)	0.370673	524	2.05 (1.11, 3.81)	0.0223859	954	3.99 (1.33, 12)	0.0137352	445	1.39 (0.65, 2.98)	0.394902	509
	Mother, <60y	1.71 (0.7, 4.16)	0.237488	965	1.45 (0.32, 6.54)	0.631475	449	1.84 (0.61, 5.58)	0.278859	516	1.7 (0.65, 4.45)	0.277416	941	1.44 (0.29, 7.16)	0.659293	440	1.85 (0.55, 6.22)	0.31879	501
	Mother, <50y	1.83 (0.53, 6.3)	0.336393	965	1.63 (0.27, 9.83)	0.595994	449	2.03 (0.37, 11.19)	0.415505	516	2 (0.53, 7.48)	0.305322	941	1.49 (0.22, 10.08)	0.682518	440	2.73 (0.44, 16.97)	0.28248	501
	Father	1.37 (0.91, 2.07)	0.129733	952	0.84 (0.46, 1.55)	0.57772	439	2.09 (1.18, 3.71)	0.0117514	513	1.28 (0.82, 2)	0.270256	926	0.86 (0.45, 1.65)	0.656758	427	1.77 (0.94, 3.33)	0.0757841	499
	Father, <60y	2.41 (1.09, 5.36)	0.0303419	924	0.92 (0.33, 2.59)	0.879328	426	14.48 (1.88, 111.53)	0.010305	498	2.31 (0.97, 5.54)	0.0595547	899	0.95 (0.31, 2.96)	0.931469	414	11.01 (1.37, 88.43)	0.0239931	485
	Father, <50y	5.94 (1.31, 26.95)	0.0209371	924	2.14 (0.39, 11.8)	0.383284	426	NA	>.99	498	6.01 (1.26, 28.54)	0.0241085	899	1.93 (0.32, 11.59)	0.473389	414	NA	>.99	485
	Parents	1.46 (1.03, 2.06)	0.0328289	1004	1.26 (0.75, 2.11)	0.385729	467	1.64 (1.03, 2.61)	0.0381411	537	1.44 (0.99, 2.11)	0.0579027	976	1.34 (0.76, 2.36)	0.319339	455	1.5 (0.9, 2.51)	0.120573	521
	Parents <60y	1.94 (1.06, 3.55)	0.0320731	1001	1.05 (0.44, 2.46)	0.917858	466	3.59 (1.42, 9.09)	0.00696648	535	1.84 (0.96, 3.55)	0.0675884	974	1.06 (0.41, 2.68)	0.910381	454	3.19 (1.18, 8.59)	0.0217908	520
	Parents <50y	2.99 (1.17, 7.64)	0.0223395	1001	1.85 (0.54, 6.42)	0.330457	466	5.25 (1.14, 24.22)	0.0333009	535	3.08 (1.15, 8.3)	0.0257416	974	1.71 (0.46, 6.37)	0.424676	454	6.22 (1.26, 30.78)	0.0251375	520
	1st degree relative	1.53 (1.1, 2.13)	0.0125869	1021	1.45 (0.89, 2.36)	0.135492	477	1.6 (1.01, 2.53)	0.0435034	544	1.5 (1.04, 2.16)	0.0298313	992	1.47 (0.86, 2.52)	0.155932	465	1.47 (0.89, 2.43)	0.130616	527
	1st degree relative, <60y	1.98 (1.16, 3.38)	0.0117902	1021	1.24 (0.62, 2.48)	0.537842	477	3.96 (1.58, 9.93)	0.00332256	544	1.83 (1.03, 3.25)	0.0394892	992	1.16 (0.55, 2.45)	0.699497	465	3.42 (1.29, 9.11)	0.0137918	527
	1st degree relative, <50y	2.39 (1.16, 4.91)	0.0176514	1021	1.52 (0.64, 3.62)	0.348318	477	6.33 (1.4, 28.54)	0.01641	544	2.36 (1.11, 5.04)	0.025897	992	1.38 (0.55, 3.45)	0.491495	465	6.81 (1.41, 32.85)	0.0169061	527
	Maternal grandmother	1.29 (0.88, 1.88)	0.187258	758	1.57 (0.93, 2.66)	0.0895846	382	1.04 (0.6, 1.79)	0.887627	376	1.23 (0.82, 1.84)	0.315949	738	1.5 (0.85, 2.64)	0.162105	373	1 (0.55, 1.8)	0.993743	365
	Maternal grandmother, <60y	4.82 (1.35, 17.22)	0.0155585	716	4.99 (1.05, 23.85)	0.0438242	363	4.65 (0.51, 41.99)	0.171459	353	4.99 (1.33, 18.74)	0.0172421	697	4.47 (0.86, 23.2)	0.0744499	354	6.08 (0.63, 58.76)	0.118688	343
	Maternal grandmother, <50y	2.95 (0.57, 15.33)	0.19728	716	6.16 (0.71, 53.23)	0.0986694	363	NA	>.99	353	2.81 (0.5, 15.78)	0.241903	697	5.36 (0.56, 51.2)	0.144515	354	NA	>.99	343
	Maternal grandfather	1.56 (1.02, 2.39)	0.0383783	680	1.01 (0.55, 1.85)	0.978275	340	2.43 (1.31, 4.5)	0.0048182	340	1.64 (1.04, 2.58)	0.0317332	664	1.03 (0.54, 1.97)	0.920556	333	2.65 (1.37, 5.13)	0.00376767	331
	Maternal grandfather, <60y	3.39 (0.89, 12.89)	0.0734549	649	3.4 (0.65, 17.77)	0.147679	323	3.57 (0.37, 34.7)	0.272518	326	3.24 (0.8, 13.03)	0.0982086	633	3.06 (0.55, 16.92)	0.199749	316	3.21 (0.29, 35.85)	0.343894	317
	Maternal grandfather, <50y	0.62 (0.06, 6.89)	0.698389	649	1.33 (0.08, 21.39)	0.842312	323	NA	>.99	326	0.59 (0.05, 7.08)	0.676741	633	1.41 (0.08, 25.16)	0.815033	316	NA	>.99	317
	Maternal grandparents	1.47 (1.07, 2)	0.0164467	798	1.4 (0.9, 2.18)	0.131391	401	1.53 (0.98, 2.38)	0.0597877	397	1.47 (1.05, 2.05)	0.0241992	778	1.44 (0.90, 2.31)	0.128049	392	1.53 (0.95, 2.47)	0.0832751	386
	Maternal grandparents, <60y	4.07 (1.62, 10.24)	0.00290901	772	4.1 (1.31, 12.82)	0.0151656	388	4.13 (0.85, 20.15)	0.0793358	384	4.1 (1.56, 10.74)	0.00411014	753	3.71 (1.12, 12.28)	0.0321936	379	4.59 (0.88, 23.88)	0.0699507	374
	Maternal grandparents, <50y	1.77 (0.49, 6.31)	0.381427	772	3.67 (0.73, 18.4)	0.114393	388	NA	>.99	384	1.68 (0.44, 6.42)	0.451281	753	3.38 (0.62, 18.46)	0.160411	379	NA	>.99	374
	Paternal grandmother	1.59 (1.09, 2.32)	0.0159983	721	1.78 (1.03, 3.07)	0.0399159	349	1.44 (0.85, 2.43)	0.173988	372	1.61 (1.08, 2.41)	0.0198039	706	1.78 (1.00, 3.20)	0.0518163	344	1.4 (0.79, 2.48)	0.242224	362
	Paternal grandmother, <60y	2.31 (0.57, 9.3)	0.239747	681	2.78 (0.53, 14.52)	0.226389	332	1.2 (0.07, 19.28)	0.899484	349	3.03 (0.72, 12.85)	0.132011	667	3.90 (0.71, 21.53)	0.117939	327	1.52 (0.07, 30.84)	0.784981	340
	Paternal grandmother, <50y	4.61 (0.51, 41.47)	0.172589	681	NA	>.99	332	1.2 (0.07, 19.28)	0.899484	349	6.16 (0.64, 59.35)	0.115633	667	NA	>.99	327	1.52 (0.07, 30.84)	0.784981	340
	Paternal grandfather	0.86 (0.56, 1.31)	0.478128	626	0.63 (0.34, 1.15)	0.133401	306	1.18 (0.65, 2.15)	0.587484	320	0.92 (0.58, 1.46)	0.718178	613	0.70 (0.36, 1.34)	0.27698	301	1.13 (0.57, 2.25)	0.731814	312
	Paternal grandfather, <60y	1.68 (0.53, 5.35)	0.381603	588	1.9 (0.31, 11.52)	0.487144	288	1.52 (0.33, 6.9)	0.588923	300	1.82 (0.53, 6.28)	0.340708	576	2.65 (0.40, 17.73)	0.313806	283	1.06 (0.19, 5.87)	0.946094	293
	Paternal grandfather, <50y	2.38 (0.21, 26.41)	0.479532	588	NA	>.99	288	1.13 (0.07, 18.21)	0.932071	300	2.39 (0.19, 30.59)	0.503139	576	NA	>.99	283	0.64 (0.03, 14.84)	0.778247	293
	Paternal grandparents	1.27 (0.93, 1.73)	0.134263	770	1.17 (0.75, 1.83)	0.480135	370	1.37 (0.88, 2.12)	0.161252	400	1.35 (0.97, 1.89)	0.077592	755	1.30 (0.81, 2.10)	0.282681	365	1.31 (0.8, 2.12)	0.281984	390
	Paternal grandparents, <60y	1.84 (0.75, 4.49)	0.180629	746	2.26 (0.67, 7.63)	0.190622	361	1.42 (0.38, 5.37)	0.605083	385	2.21 (0.87, 5.61)	0.0942334	731	3.06 (0.87, 10.74)	0.0806451	356	1.22 (0.29, 5.12)	0.787098	375
	Paternal grandparents, <50y	3.38 (0.68, 16.86)	0.137363	746	NA	>.99	361	1.13 (0.16, 8.09)	0.904285	385	4.3 (0.81, 22.9)	0.0870586	731	NA	>.99	356	1.04 (0.12, 8.63)	0.974625	375
	Grandparents	1.41 (1.08, 1.84)	0.0114431	898	1.45 (0.99, 2.13)	0.0546779	435	1.37 (0.95, 1.99)	0.0944593	463	1.5 (1.12, 1.99)	0.00570358	877	1.58 (1.05, 2.37)	0.028823	426	1.37 (0.91, 2.05)	0.128128	451
	Grandparents, <60y	2.96 (1.54, 5.71)	0.00118165	878	3.2 (1.38, 7.39)	0.00656181	426	2.69 (0.93, 7.77)	0.0670528	452	3.27 (1.64, 6.5)	0.000733292	857	3.49 (1.45, 8.4)	0.00519298	417	2.66 (0.87, 8.15)	0.0862126	440
	Grandparents, <50y	2.7 (0.94, 7.74)	0.0639737	878	5.89 (1.28, 27.23)	0.023089	426	0.72 (0.12, 4.35)	0.719687	452	3.03 (1.01, 9.12)	0.0480956	857	6.95 (1.44, 33.63)	0.0158841	417	0.72 (0.11, 4.82)	0.732724	440
	Parents or grandparents	1.35 (1.05, 1.73)	0.0174632	1010	1.22 (0.85, 1.75)	0.286755	467	1.48 (1.06, 2.08)	0.0229943	543	1.48 (1.13, 1.93)	0.00429179	982	1.42 (0.95, 2.10)	0.0834097	455	1.48 (1.02, 2.15)	0.0375978	527
	Parents or grandparents, <60y	2.18 (1.38, 3.45)	0.000817576	1008	1.75 (0.95, 3.2)	0.0713158	466	2.94 (1.44, 6)	0.00300047	542	2.32 (1.42, 3.8)	0.000772599	981	2.01 (1.04, 3.86)	0.0366144	454	2.77 (1.29, 5.94)	0.00878298	527
	Parents or grandparents, <50y	2.69 (1.32, 5.47)	0.00618191	1008	2.92 (1.12, 7.6)	0.0282066	466	2.46 (0.86, 7.09)	0.09443	542	3.03 (1.43, 6.4)	0.00377406	981	3.33 (1.22, 9.12)	0.0190847	454	2.76 (0.9, 8.51)	0.0764175	527
	Maternal line	1.33 (1, 1.76)	0.0522226	995	1.3 (0.86, 1.96)	0.217358	462	1.35 (0.92, 2.01)	0.129347	533	1.4 (1.03, 1.9)	0.0318771	968	1.41 (0.90, 2.19)	0.129682	450	1.4 (0.91, 2.14)	0.125625	518
	Maternal line, <60y	2.38 (1.25, 4.52)	0.00846083	986	2.73 (1.11, 6.71)	0.0289925	457	2.06 (0.82, 5.2)	0.124192	529	2.48 (1.25, 4.91)	0.00955074	959	2.75 (1.06, 7.13)	0.0375621	445	2.23 (0.82, 6.07)	0.114766	514
	Maternal line, <50y	1.7 (0.7, 4.13)	0.243852	986	2.46 (0.75, 8.11)	0.138582	457	1 (0.25, 4.06)	>.99	529	1.81 (0.7, 4.68)	0.219289	959	2.43 (0.69, 8.57)	0.166195	445	1.35 (0.3, 6.02)	0.696079	514
	Paternal line	1.3 (1, 1.71)	0.0536916	967	0.98 (0.66, 1.45)	0.928386	448	1.7 (1.16, 2.47)	0.00597845	519	1.37 (1.02, 1.83)	0.0343083	941	1.13 (0.75, 1.73)	0.556336	436	1.59 (1.05, 2.4)	0.0285374	505
	Paternal line, <60y	2.1 (1.15, 3.83)	0.0161362	945	1.27 (0.57, 2.8)	0.559742	439	4.09 (1.5, 11.2)	0.00607223	506	2.23 (1.17, 4.27)	0.0152205	920	1.55 (0.66, 3.64)	0.313504	427	3.36 (1.16, 9.75)	0.0254133	493
	Paternal line, <50y	4.7 (1.57, 14.06)	0.00571581	945	4.41 (0.93, 21.02)	0.0623789	439	4.98 (1.06, 23.28)	0.0413635	506	5.48 (1.75, 17.14)	0.0034796	920	5.42 (1.07, 27.39)	0.0406933	427	5.02 (1, 25.1)	0.0493116	493
	FDR or grandparents	1.39 (1.09, 1.78)	0.00892027	1024	1.3 (0.91, 1.86)	0.153783	477	1.48 (1.05, 2.07)	0.0238807	547	1.52 (1.16, 1.98)	0.00225291	995	1.49 (1.01, 2.21)	0.0457791	465	1.47 (1.02, 2.13)	0.0408687	530
	FDR or grandparents, <60y	2.28 (1.48, 3.5)	0.000176341	1024	1.84 (1.06, 3.19)	0.0309998	477	3.2 (1.58, 6.49)	0.00126153	547	2.37 (1.49, 3.76)	0.00024685	995	2.01 (1.11, 3.65)	0.0212683	465	2.95 (1.38, 6.27)	0.00505572	530
	FDR or grandparents, <50y	2.39 (1.31, 4.37)	0.0045061	1024	2.17 (1.03, 4.58)	0.0422927	477	2.93 (1.04, 8.25)	0.0418185	547	2.57 (1.36, 4.85)	0.00363916	995	2.30 (1.05, 5.06)	0.0374572	465	3.08 (1.02, 9.25)	0.0452274	530
	Abbreviations: OR, odds ratio; CI, confidence interval; FHx, family history; FDR, 1st degree relative
	P values were calculated using χ² test.
Supplementary table 3b.
	Positive FHx, VT	OR (95% CI), unadjusted	P value, unadjusted	N value, unadjusted	OR (95% CI), female subjects, unadjusted	P value, female subjects, unadjusted	N value, female subjects, unadjusted	OR (95% CI), male subjects, unadjusted	P value, male subjects, unadjusted	N value, male subjects, unadjusted	OR (95% CI), adjusted	P value, adjusted	N value, adjusted	OR (95% CI), female subjects, adjusted	P value, female subjects, adjusted	N value, female subjects, adjusted	OR (95% CI), male subjects, adjusted	P value, male subjects, adjusted	N value, male subjects, adjusted
	Offspring	NA	>.99	614	NA	>.99	277	NA	NA	337	NA	>.99	594	NA	>.99	323	NA	NA	323
	Offspring, <60y	NA	>.99	614	NA	>.99	277	NA	NA	337	NA	>.99	594	NA	>.99	323	NA	NA	323
	Offspring, <50y	NA	>.99	614	NA	>.99	277	NA	NA	337	NA	>.99	594	NA	>.99	323	NA	NA	323
	Siblings	3.4 (1.1, 10.5)	0.033754	886	NA	>.99	413	1.52 (0.42, 5.46)	0.521131	473	3.05 (0.91, 10.24)	0.0707139	863	NA	>.99	460	1.15 (0.27, 4.88)	0.8486	460
	Siblings, <60y	5.22 (1.14, 23.98)	0.0334954	881	NA	>.99	413	1.52 (0.25, 9.18)	0.648388	468	5.17 (1.05, 25.52)	0.0436595	859	NA	>.99	456	1.38 (0.19, 9.8)	0.749695	456
	Siblings, <50y	9.4 (1.19, 74.52)	0.0338811	881	NA	>.99	413	3.05 (0.32, 29.56)	0.335423	468	9.2 (1.08, 78.51)	0.0423943	859	NA	>.99	456	2.08 (0.19, 22.37)	0.544373	456
	Mother	0.89 (0.53, 1.52)	0.675816	936	0.87 (0.4, 1.91)	0.734186	439	0.91 (0.44, 1.86)	0.795192	497	0.84 (0.48, 1.49)	0.550934	911	0.77 (0.32, 1.85)	0.564006	483	0.9 (0.42, 1.93)	0.790373	483
	Mother, <60y	0.98 (0.44, 2.17)	0.961576	918	0.62 (0.18, 2.14)	0.446787	427	1.4 (0.48, 4.09)	0.542262	491	0.75 (0.32, 1.77)	0.51779	895	0.49 (0.13, 1.84)	0.290483	477	1.06 (0.32, 3.48)	0.919706	477
	Mother, <50y	1.24 (0.41, 3.73)	0.69688	918	0.54 (0.1, 2.99)	0.482287	427	2.63 (0.5, 13.67)	0.251094	491	1.24 (0.39, 3.98)	0.719625	895	0.35 (0.06, 2.23)	0.267218	477	3.63 (0.63, 20.86)	0.14775	477
	Father	1.99 (1.07, 3.73)	0.0307245	868	1.76 (0.71, 4.34)	0.220842	402	2.23 (0.94, 5.32)	0.0705225	466	1.93 (0.99, 3.75)	0.0530069	846	1.71 (0.66, 4.42)	0.265183	454	2.06 (0.8, 5.3)	0.135525	454
	Father, <60y	8.27 (1.88, 36.41)	0.00518381	852	7.6 (0.93, 62.38)	0.0589041	396	8.95 (1.11, 72.14)	0.0396005	456	8.58 (1.89, 38.92)	0.00531643	830	6.69 (0.77, 57.91)	0.0844498	444	10.07 (1.19, 85.22)	0.0339854	444
	Father, <50y	7.59 (0.93, 61.94)	0.0585292	852	2.12 (0.19, 23.52)	0.542123	396	NA	>.99	456	9.55 (1.13, 80.4)	0.0379711	830	2.48 (0.22, 28.58)	0.465663	444	NA	>.99	444
	Parents	1.17 (0.77, 1.77)	0.461285	973	1.12 (0.61, 2.05)	0.717421	453	1.21 (0.69, 2.15)	0.502374	520	1.17 (0.75, 1.81)	0.493203	948	1.12 (0.58, 2.15)	0.732205	506	1.19 (0.65, 2.19)	0.570777	506
	Parents <60y	1.8 (0.94, 3.46)	0.0772624	966	1.47 (0.58, 3.74)	0.413474	450	2.18 (0.86, 5.49)	0.0989641	516	1.65 (0.82, 3.3)	0.159266	941	1.27 (0.47, 3.43)	0.640498	502	2.16 (0.8, 5.85)	0.130748	502
	Parents <50y	2.14 (0.86, 5.36)	0.102628	966	0.84 (0.22, 3.17)	0.798186	450	5.46 (1.18, 25.15)	0.0295418	516	2.42 (0.92, 6.33)	0.0717266	941	0.74 (0.18, 3.05)	0.674967	502	7.45 (1.51, 36.6)	0.0134684	502
	1st degree relative	1.23 (0.83, 1.82)	0.297926	1017	1.35 (0.75, 2.4)	0.313691	476	1.14 (0.67, 1.94)	0.628247	541	1.21 (0.8, 1.85)	0.365308	988	1.35 (0.72, 2.52)	0.347412	524	1.1 (0.62, 1.95)	0.753437	524
	1st degree relative, <60y	2.07 (1.14, 3.76)	0.0175346	1016	2.3 (0.97, 5.44)	0.0575222	475	1.86 (0.81, 4.29)	0.144219	541	2.01 (1.06, 3.8)	0.0322523	987	2.14 (0.86, 5.33)	0.100739	524	1.89 (0.76, 4.69)	0.16914	524
	1st degree relative, <50y	3.19 (1.42, 7.17)	0.00500992	1016	2.35 (0.8, 6.87)	0.118796	475	4.59 (1.29, 16.29)	0.0184354	541	3.45 (1.47, 8.13)	0.00454747	987	2.09 (0.65, 6.66)	0.213314	524	5.59 (1.47, 21.28)	0.0115377	524
	Maternal grandmother	1.08 (0.63, 1.87)	0.779627	672	1.43 (0.66, 3.11)	0.362103	342	0.81 (0.37, 1.77)	0.601743	330	0.94 (0.52, 1.72)	0.847898	654	1.23 (0.52, 2.91)	0.639567	321	0.69 (0.29, 1.67)	0.41336	321
	Maternal grandmother, <60y	1.55 (0.35, 7)	0.565867	648	1.22 (0.17, 8.8)	0.840476	331	2.21 (0.2, 24.68)	0.517964	317	1.9 (0.33, 11.07)	0.476788	632	0.68 (0.08, 5.62)	0.719094	309	NA	>.99	309
	Maternal grandmother, <50y	1.16 (0.16, 8.29)	0.881647	648	0.61 (0.05, 6.77)	0.685866	331	NA	>.99	317	1.2 (0.16, 8.9)	0.856046	632	0.4 (0.03, 5.14)	0.4851	309	NA	>.99	309
	Maternal grandfather	1.31 (0.69, 2.49)	0.41515	579	0.68 (0.24, 1.91)	0.458754	288	2.07 (0.88, 4.9)	0.0970224	291	1.39 (0.7, 2.77)	0.344208	564	0.79 (0.26, 2.39)	0.67695	282	2.22 (0.88, 5.58)	0.0902713	282
	Maternal grandfather, <60y	1.17 (0.16, 8.35)	0.877053	559	NA	>.99	280	2.42 (0.22, 26.96)	0.473524	279	1.5 (0.2, 11.37)	0.69193	544	NA	>.99	270	2.62 (0.21, 33.19)	0.456704	270
	Maternal grandfather, <50y	NA	>.99	559	NA	NA	280	NA	>.99	279	NA	>.99	544	NA	NA	270	NA	>.99	270
	Maternal grandparents	1.13 (0.72, 1.76)	0.591113	714	1.11 (0.59, 2.1)	0.749545	363	1.15 (0.62, 2.13)	0.662938	351	1.09 (0.67, 1.76)	0.736981	696	1.11 (0.56, 2.22)	0.75851	342	1.03 (0.52, 2.06)	0.923163	342
	Maternal grandparents, <60y	0.91 (0.24, 3.41)	0.887156	701	0.76 (0.12, 4.58)	0.760385	357	1.14 (0.16, 8.18)	0.897489	344	1.09 (0.25, 4.73)	0.910752	684	0.52 (0.07, 3.73)	0.517598	335	2.66 (0.21, 34.39)	0.453403	335
	Maternal grandparents, <50y	1.71 (0.28, 10.31)	0.557105	701	0.57 (0.05, 6.3)	0.643658	357	NA	>.99	344	1.58 (0.25, 9.83)	0.623905	684	0.39 (0.03, 5.07)	0.472637	335	NA	>.99	335
	Paternal grandmother	1.3 (0.61, 2.78)	0.502614	574	1.28 (0.42, 3.9)	0.667074	277	1.32 (0.47, 3.73)	0.603826	297	1.3 (0.58, 2.9)	0.52305	560	1.31 (0.4, 4.28)	0.649878	288	1.32 (0.43, 3.99)	0.626423	288
	Paternal grandmother, <60y	NA	>.99	559	NA	>.99	270	NA	>.99	289	NA	>.99	545	NA	>.99	280	NA	>.99	280
	Paternal grandmother, <50y	NA	>.99	559	NA	>.99	270	NA	NA	289	NA	>.99	545	NA	>.99	280	NA	NA	280
	Paternal grandfather	1.16 (0.57, 2.35)	0.682713	506	0.74 (0.26, 2.1)	0.566691	241	1.76 (0.65, 4.78)	0.265273	265	1.34 (0.63, 2.85)	0.452574	495	0.65 (0.2, 2.09)	0.47109	259	2.6 (0.88, 7.66)	0.0837988	259
	Paternal grandfather, <60y	NA	>.99	489	NA	>.99	234	NA	NA	255	NA	>.99	478	NA	>.99	249	NA	NA	249
	Paternal grandfather, <50y	NA	NA	489	NA	NA	234	NA	NA	255	1.2 (0.67, 2.12)	0.542389	478	NA	NA	249	NA	NA	249
	Paternal grandparents	1.14 (0.66, 1.95)	0.642265	637	0.74 (0.33, 1.65)	0.45814	309	1.66 (0.79, 3.51)	0.183994	328	3.97 (0.76, 20.58)	0.100999	623	0.72 (0.3, 1.71)	0.458063	319	1.98 (0.89, 4.42)	0.0949686	319
	Paternal grandparents, <60y	4.07 (0.84, 19.73)	0.0817095	623	1.68 (0.28, 10.2)	0.572524	304	NA	>.99	319	NA	>.99	609	1.54 (0.23, 10.33)	0.65538	310	NA	>.99	310
	Paternal grandparents, <50y	NA	>.99	623	NA	>.99	304	NA	NA	319	1.18 (0.8, 1.75)	0.407785	609	NA	>.99	310	NA	NA	310
	Grandparents	1.13 (0.78, 1.63)	0.521997	806	1.01 (0.59, 1.71)	0.98317	397	1.25 (0.75, 2.09)	0.385587	409	1.78 (0.59, 5.34)	0.307164	786	1.11 (0.63, 1.95)	0.716374	398	1.34 (0.77, 2.33)	0.30371	398
	Grandparents, <60y	1.47 (0.54, 3.98)	0.4517	791	0.91 (0.24, 3.43)	0.885962	391	2.87 (0.55, 14.96)	0.211094	400	2.35 (0.41, 13.46)	0.337322	772	0.95 (0.23, 3.9)	0.944907	389	6.22 (0.69, 56.42)	0.104373	389
	Grandparents, <50y	2.28 (0.41, 12.51)	0.343435	791	1.14 (0.16, 8.16)	0.897585	391	NA	>.99	400	1.16 (0.84, 1.6)	0.373641	772	1.15 (0.15, 9.03)	0.894102	389	NA	>.99	389
	Parents or grandparents	1.13 (0.83, 1.52)	0.44416	983	1.08 (0.7, 1.67)	0.719513	458	1.17 (0.77, 1.78)	0.470956	525	1.54 (0.84, 2.82)	0.165692	957	1.19 (0.75, 1.91)	0.455366	511	1.15 (0.73, 1.81)	0.549364	511
	Parents or grandparents, <60y	1.52 (0.87, 2.67)	0.141577	975	1.15 (0.53, 2.52)	0.716756	456	2.06 (0.9, 4.7)	0.0874169	519	2.35 (1, 5.52)	0.0511893	949	1.06 (0.46, 2.45)	0.892079	505	2.41 (0.96, 6.06)	0.0618891	505
	Parents or grandparents, <50y	2.03 (0.9, 4.61)	0.0889772	975	0.91 (0.3, 2.75)	0.865717	456	6 (1.32, 27.34)	0.0205904	519	0.98 (0.66, 1.44)	0.90268	949	0.85 (0.26, 2.77)	0.788753	505	8.14 (1.68, 39.5)	0.00926519	505
	Maternal line	1 (0.7, 1.43)	>.99	952	1.05 (0.63, 1.76)	0.858254	446	0.96 (0.58, 1.58)	0.872434	506	0.77 (0.36, 1.65)	0.503509	926	1.05 (0.6, 1.83)	0.857932	492	0.9 (0.52, 1.54)	0.695305	492
	Maternal line, <60y	0.89 (0.44, 1.79)	0.74366	943	0.65 (0.23, 1.82)	0.411861	443	1.19 (0.45, 3.13)	0.728468	500	1.21 (0.44, 3.32)	0.714891	917	0.51 (0.17, 1.53)	0.22806	486	1.11 (0.37, 3.34)	0.850422	486
	Maternal line, <50y	1.21 (0.46, 3.17)	0.696512	943	0.54 (0.13, 2.2)	0.392537	443	3.2 (0.64, 16.02)	0.156604	500	1.44 (0.92, 2.26)	0.11339	917	0.37 (0.08, 1.67)	0.196248	486	4.22 (0.77, 23.15)	0.097248	486
	Paternal line	1.41 (0.92, 2.16)	0.110938	902	1.03 (0.56, 1.89)	0.916803	421	1.9 (1.04, 3.47)	0.0362008	481	6.25 (2.06, 18.93)	0.0012068	878	1.06 (0.55, 2.03)	0.864987	469	1.98 (1.04, 3.77)	0.0375773	469
	Paternal line, <60y	6.02 (2.05, 17.69)	0.001092	886	3.35 (0.89, 12.54)	0.0732063	416	14.11 (1.82, 109.45)	0.0113073	470	12 (1.45, 98.99)	0.0210004	862	3.2 (0.79, 12.92)	0.102647	458	15.68 (1.96, 125.6)	0.0095075	458
	Paternal line, <50y	8.95 (1.11, 71.84)	0.0392276	886	3.27 (0.34, 31.74)	0.306109	416	NA	>.99	470	1.15 (0.84, 1.58)	0.388199	862	4.41 (0.44, 44.34)	0.207086	458	NA	NA	458
	FDR or grandparents	1.12 (0.83, 1.5)	0.456334	1019	1.15 (0.75, 1.76)	0.524899	476	1.09 (0.73, 1.65)	0.670452	543	1.77 (1, 3.13)	0.0506676	990	1.29 (0.81, 2.04)	0.279984	526	1.06 (0.68, 1.65)	0.800068	526
	FDR or grandparents, <60y	1.68 (0.99, 2.85)	0.05279	1017	1.56 (0.75, 3.24)	0.229622	475	1.82 (0.85, 3.91)	0.122244	542	3.09 (1.41, 6.76)	0.0047376	988	1.54 (0.71, 3.35)	0.27992	525	2.11 (0.9, 4.92)	0.0853072	525
	FDR or grandparents, <50y	2.77 (1.32, 5.8)	0.00696983	1017	1.82 (0.7, 4.71)	0.215476	475	4.98 (1.41, 17.53)	0.0124307	542	3.09 (1.41, 6.76)	0.0047376	988	1.72 (0.62, 4.8)	0.300926	525	6.03 (1.6, 22.69)	0.00785234	525
	Abbreviations: FHx, family history;VT, venous thromboembolism; FDR, 1st degree relative
	Percentages are based on the number of subjects with available data for each variable. The number of valid cases and controls for each variable may differ due to missing data.
	P values were calculated using χ² test or Fisher's exact test.
	All data are presented as No. (%) unless otherwise indicated.
Supplementary table 3c.
	Positive FHx, stroke or VT	OR (95% CI), unadjusted	P value, unadjusted	N value, unadjusted	OR (95% CI), female subjects, unadjusted	P value, female subjects, unadjusted	N value, female subjects, unadjusted	OR (95% CI), male subjects, unadjusted	P value, male subjects, unadjusted	N value, male subjects, unadjusted	OR (95% CI), adjusted	P value, adjusted	N value, adjusted	OR (95% CI), female subjects, adjusted	P value, female subjects, adjusted	N value, female subjects, adjusted	OR (95% CI), male subjects, adjusted	P value, male subjects, adjusted	N value, male subjects, adjusted
	Offspring	NA	>.99	615	NA	>.99	277	NA	>.99	338	NA	>.99	595	NA	>.99	271	NA	>.99	324
	Offspring, <60y	NA	>.99	614	NA	>.99	277	NA	>.99	337	NA	>.99	594	NA	>.99	271	NA	>.99	323
	Offspring, <50y	NA	>.99	614	NA	>.99	277	NA	NA	337	NA	>.99	594	NA	>.99	271	NA	NA	323
	Siblings	2.38 (1.15, 4.89)	0.0187875	897	4 (1.46, 11)	0.00711432	418	1.16 (0.38, 3.49)	0.796335	479	2.16 (0.99, 4.7)	0.0519536	873	3.64 (1.26, 10.58)	0.0173313	408	0.84 (0.24, 2.94)	0.780941	465
	Siblings, <60y	2.67 (1.1, 6.45)	0.0294308	897	3.28 (1.17, 9.21)	0.0237936	418	1.49 (0.25, 8.98)	0.665207	479	2.62 (1.02, 6.73)	0.0449475	873	2.92 (0.98, 8.71)	0.0544117	408	1.4 (0.2, 9.97)	0.738105	465
	Siblings, <50y	2.58 (0.99, 6.71)	0.0518783	897	2.59 (0.89, 7.48)	0.0793156	418	2.99 (0.31, 28.93)	0.344761	479	2.69 (0.98, 7.41)	0.0553682	873	2.45 (0.8, 7.53)	0.11811	408	2.13 (0.2, 22.98)	0.533775	465
	Mother	1.19 (0.8, 1.77)	0.391781	985	1.35 (0.73, 2.51)	0.341233	459	1.08 (0.64, 1.83)	0.764818	526	1.18 (0.76, 1.82)	0.453215	958	1.31 (0.66, 2.6)	0.448207	447	1.09 (0.62, 1.92)	0.762915	511
	Mother, <60y	1.24 (0.68, 2.25)	0.477871	977	0.84 (0.33, 2.17)	0.721034	455	1.6 (0.73, 3.48)	0.239085	522	1.06 (0.56, 2.01)	0.866027	953	0.72 (0.26, 1.99)	0.528024	446	1.36 (0.58, 3.21)	0.480072	507
	Mother, <50y	1.46 (0.64, 3.31)	0.369162	977	0.88 (0.26, 2.92)	0.834255	455	2.31 (0.7, 7.61)	0.167494	522	1.5 (0.62, 3.62)	0.366102	953	0.68 (0.19, 2.49)	0.562645	446	3.17 (0.88, 11.36)	0.0769214	507
	Father	1.48 (1.03, 2.13)	0.0331541	955	1.03 (0.61, 1.75)	0.902021	441	2.05 (1.23, 3.4)	0.0056266	514	1.4 (0.95, 2.07)	0.0916111	929	1.04 (0.59, 1.84)	0.880375	429	1.8 (1.03, 3.15)	0.0388702	500
	Father, <60y	3.24 (1.61, 6.5)	0.00096148	941	1.7 (0.72, 4.01)	0.227099	433	10.18 (2.34, 44.34)	0.00199987	508	3.33 (1.56, 7.08)	0.001804	916	1.77 (0.69, 4.58)	0.238086	421	9.5 (2.09, 43.23)	0.00358271	495
	Father, <50y	6.19 (1.8, 21.28)	0.00377736	941	2.16 (0.53, 8.74)	0.281518	433	NA	NA	508	6.69 (1.88, 23.76)	0.00329857	916	2.19 (0.51, 9.38)	0.289688	421	NA	>.99	495
	Parents	1.29 (0.96, 1.73)	0.090368	1004	1.14 (0.74, 1.76)	0.543331	467	1.42 (0.96, 2.12)	0.0823702	537	1.27 (0.92, 1.74)	0.147401	976	1.16 (0.72, 1.87)	0.54639	455	1.35 (0.87, 2.09)	0.176605	521
	Parents <60y	1.79 (1.13, 2.82)	0.0128197	1002	1.23 (0.65, 2.34)	0.526237	466	2.61 (1.33, 5.1)	0.00513613	536	1.66 (1.02, 2.72)	0.0426595	975	1.17 (0.58, 2.35)	0.666292	454	2.4 (1.16, 4.95)	0.0179919	521
	Parents <50y	2.46 (1.27, 4.78)	0.00773877	1002	1.29 (0.52, 3.17)	0.579549	466	5.12 (1.72, 15.25)	0.00339469	536	2.63 (1.3, 5.3)	0.00693921	975	1.17 (0.45, 3.07)	0.747615	454	6.44 (2.04, 20.39)	0.00152775	521
	1st degree relative	1.38 (1.04, 1.83)	0.027197	1021	1.39 (0.92, 2.1)	0.120662	477	1.36 (0.93, 2.01)	0.115875	544	1.33 (0.98, 1.81)	0.0677104	992	1.38 (0.87, 2.17)	0.169868	465	1.29 (0.84, 1.96)	0.246051	527
	1st degree relative, <60y	1.94 (1.28, 2.93)	0.00174895	1021	1.59 (0.91, 2.77)	0.100919	477	2.49 (1.32, 4.68)	0.00475108	544	1.81 (1.16, 2.83)	0.00850988	992	1.5 (0.83, 2.71)	0.184537	465	2.3 (1.16, 4.56)	0.0166796	527
	1st degree relative, <50y	2.62 (1.51, 4.54)	0.000585166	1021	1.77 (0.89, 3.52)	0.10602	477	5.01 (1.88, 13.38)	0.0013055	544	2.69 (1.51, 4.81)	0.000842472	992	1.59 (0.76, 3.32)	0.215849	465	5.72 (2.02, 16.16)	0.000997151	527
	Maternal grandmother	1.19 (0.84, 1.66)	0.325039	769	1.39 (0.86, 2.23)	0.179753	387	1.01 (0.62, 1.64)	0.966542	382	1.11 (0.77, 1.61)	0.560666	749	1.32 (0.79, 2.21)	0.292406	378	0.93 (0.55, 1.58)	0.792497	371
	Maternal grandmother, <60y	2.83 (1.08, 7.45)	0.0349088	744	2.46 (0.73, 8.33)	0.146779	378	3.59 (0.71, 18.02)	0.120662	366	3.45 (1.18, 10.07)	0.0236849	725	2.14 (0.59, 7.81)	0.248867	369	8.32 (0.95, 72.93)	0.0558543	356
	Maternal grandmother, <50y	1.79 (0.5, 6.38)	0.37179	744	2.03 (0.48, 8.6)	0.338547	378	1.17 (0.07, 18.8)	0.91344	366	1.73 (0.46, 6.58)	0.419513	725	1.72 (0.37, 8.03)	0.489387	369	1.5 (0.08, 27.16)	0.782044	356
	Maternal grandfather	1.54 (1.05, 2.25)	0.0264817	688	0.94 (0.54, 1.64)	0.825278	344	2.38 (1.39, 4.07)	0.00157624	344	1.6 (1.06, 2.41)	0.0242358	672	1 (0.55, 1.81)	0.98801	337	2.55 (1.43, 4.56)	0.00159154	335
	Maternal grandfather, <60y	2.5 (0.85, 7.4)	0.0974845	670	2.21 (0.52, 9.42)	0.281951	334	2.95 (0.56, 15.41)	0.200317	336	2.58 (0.83, 7.99)	0.100606	654	2.25 (0.5, 10.15)	0.290174	327	2.82 (0.49, 16.12)	0.244303	327
	Maternal grandfather, <50y	1.85 (0.31, 11.13)	0.502939	670	1.31 (0.08, 21.05)	0.850908	334	2.32 (0.21, 25.89)	0.492698	336	1.71 (0.27, 10.88)	0.568129	654	1.4 (0.08, 25.13)	0.818915	327	2.04 (0.17, 24.64)	0.573761	327
	Maternal grandparents	1.37 (1.02, 1.84)	0.033661	803	1.26 (0.83, 1.91)	0.269353	403	1.49 (0.98, 2.25)	0.0590881	400	1.36 (0.99, 1.86)	0.0542292	783	1.31 (0.84, 2.05)	0.227524	394	1.45 (0.92, 2.27)	0.109124	389
	Maternal grandparents, <60y	2.35 (1.04, 5.31)	0.0395005	693	2.38 (0.8, 7.1)	0.12116	352	2.33 (0.69, 7.89)	0.174278	341	2.92 (1.2, 7.1)	0.0183114	676	2.51 (0.78, 8.1)	0.12482	344	3.13 (0.77, 12.8)	0.112029	332
	Maternal grandparents, <50y	1.61 (0.51, 5.12)	0.42148	693	1.94 (0.46, 8.24)	0.369677	352	1.13 (0.16, 8.14)	0.901273	341	1.63 (0.48, 5.45)	0.431204	676	1.93 (0.41, 9.07)	0.404711	344	1.14 (0.14, 9.05)	0.903645	332
	Paternal grandmother	1.48 (1.04, 2.11)	0.0302077	729	1.63 (0.97, 2.73)	0.0647025	354	1.36 (0.83, 2.23)	0.215665	375	1.5 (1.02, 2.19)	0.0370585	714	1.65 (0.95, 2.86)	0.078178	349	1.34 (0.79, 2.28)	0.280806	365
	Paternal grandmother, <60y	4.55 (1.27, 16.27)	0.0197067	712	3.78 (0.77, 18.47)	0.100256	346	5.98 (0.69, 51.66)	0.104298	366	5.37 (1.43, 20.14)	0.0126064	697	4.79 (0.92, 24.97)	0.0629332	341	6.5 (0.69, 60.94)	0.101332	356
	Paternal grandmother, <50y	4.47 (0.5, 40.17)	0.181651	712	NA	>.99	346	1.17 (0.07, 18.8)	0.91344	366	6.31 (0.65, 60.95)	0.111121	697	NA	>.99	341	1.59 (0.08, 32.98)	0.765255	356
	Paternal grandfather	0.91 (0.62, 1.34)	0.649601	638	0.64 (0.36, 1.11)	0.113257	311	1.3 (0.76, 2.22)	0.344839	327	1.02 (0.67, 1.54)	0.940418	625	0.69 (0.38, 1.25)	0.219529	306	1.43 (0.78, 2.65)	0.248547	319
	Paternal grandfather, <60y	1.24 (0.43, 3.58)	0.691141	612	0.95 (0.21, 4.31)	0.944556	299	1.62 (0.36, 7.38)	0.530552	313	1.36 (0.44, 4.18)	0.590082	600	1.24 (0.26, 5.95)	0.79055	294	1.16 (0.22, 6.23)	0.863253	306
	Paternal grandfather, <50y	2.48 (0.22, 27.47)	0.459739	612	NA	>.99	299	1.21 (0.07, 19.45)	0.895119	313	2.48 (0.2, 31.31)	0.483747	600	NA	>.99	294	0.69 (0.03, 15.22)	0.813379	306
	Paternal grandparents	1.23 (0.92, 1.66)	0.163638	775	1.04 (0.68, 1.59)	0.862765	371	1.45 (0.96, 2.19)	0.0776217	404	1.33 (0.96, 1.83)	0.0822302	760	1.13 (0.71, 1.78)	0.602818	366	1.5 (0.95, 2.36)	0.0822899	394
	Paternal grandparents, <60y	1.9 (0.78, 4.65)	0.160452	613	1.38 (0.41, 4.62)	0.602361	299	2.77 (0.7, 10.91)	0.145335	314	2.14 (0.83, 5.51)	0.113193	599	1.55 (0.44, 5.44)	0.495487	294	2.81 (0.64, 12.3)	0.169593	305
	Paternal grandparents, <50y	1.72 (0.29, 10.38)	0.552912	613	NA	>.99	299	0.57 (0.05, 6.38)	0.650139	314	2.16 (0.33, 14.09)	0.419391	599	NA	>.99	294	0.47 (0.03, 6.81)	0.578031	305
	Grandparents	1.31 (1.01, 1.7)	0.0419725	903	1.27 (0.87, 1.86)	0.20835	436	1.35 (0.94, 1.94)	0.105771	467	1.4 (1.06, 1.86)	0.0183892	882	1.4 (0.94, 2.1)	0.101338	427	1.4 (0.94, 2.08)	0.0995283	455
	Grandparents, <60y	2.2 (1.26, 3.84)	0.00568269	880	2.01 (0.99, 4.11)	0.0546192	427	2.58 (1.04, 6.4)	0.0408113	453	2.61 (1.43, 4.76)	0.00168866	859	2.25 (1.06, 4.78)	0.0345753	418	3.11 (1.14, 8.52)	0.0269004	441
	Grandparents, <50y	2.24 (0.9, 5.61)	0.0844582	880	2.91 (0.9, 9.41)	0.0753273	427	1.45 (0.32, 6.53)	0.632128	453	2.42 (0.93, 6.33)	0.0706334	859	3.29 (0.96, 11.23)	0.0571409	418	1.34 (0.27, 6.56)	0.715573	441
	Parents or grandparents	1.19 (0.93, 1.53)	0.163354	1010	1.07 (0.74, 1.55)	0.732237	467	1.32 (0.94, 1.85)	0.109631	543	1.32 (1.01, 1.73)	0.0449856	982	1.25 (0.84, 1.87)	0.276469	455	1.37 (0.94, 1.99)	0.098096	527
	Parents or grandparents, <60y	1.74 (1.19, 2.54)	0.00414863	975	1.45 (0.87, 2.42)	0.149998	456	2.17 (1.23, 3.85)	0.00774395	519	1.81 (1.21, 2.72)	0.004238	949	1.53 (0.89, 2.65)	0.124747	444	2.25 (1.21, 4.21)	0.0108686	505
	Parents or grandparents, <50y	2.4 (1.37, 4.2)	0.00213018	975	1.85 (0.88, 3.88)	0.103803	456	3.35 (1.4, 8.02)	0.00668933	519	2.61 (1.45, 4.72)	0.00142554	949	1.88 (0.86, 4.12)	0.113631	444	4.04 (1.6, 10.23)	0.00319622	505
	Maternal line	1.2 (0.93, 1.56)	0.165572	998	1.18 (0.8, 1.72)	0.401272	463	1.23 (0.86, 1.75)	0.2615	535	1.23 (0.93, 1.62)	0.154117	971	1.24 (0.82, 1.86)	0.30928	451	1.24 (0.84, 1.83)	0.288657	520
	Maternal line, <60y	1.39 (0.85, 2.27)	0.188463	937	1.36 (0.68, 2.71)	0.387824	440	1.43 (0.71, 2.86)	0.313299	497	1.37 (0.81, 2.33)	0.237579	911	1.27 (0.61, 2.67)	0.522524	428	1.44 (0.67, 3.1)	0.352806	483
	Maternal line, <50y	1.38 (0.69, 2.75)	0.358762	937	1.25 (0.5, 3.14)	0.633053	440	1.59 (0.56, 4.54)	0.386103	497	1.46 (0.7, 3.04)	0.308478	911	1.08 (0.4, 2.91)	0.876886	428	2.16 (0.7, 6.65)	0.177608	483
	Paternal line	1.24 (0.95, 1.6)	0.110247	970	0.91 (0.62, 1.32)	0.616727	450	1.63 (1.14, 2.34)	0.007635	520	1.3 (0.99, 1.72)	0.063203	944	1.02 (0.68, 1.52)	0.942081	438	1.62 (1.09, 2.39)	0.016188	506
	Paternal line, <60y	2.77 (1.57, 4.9)	0.00044516	874	1.92 (0.91, 4.04)	0.0849608	411	4.47 (1.78, 11.24)	0.00145859	463	3.1 (1.69, 5.69)	0.000265173	850	2.24 (1, 4.99)	0.0498639	399	4.44 (1.69, 11.69)	0.00252937	451
	Paternal line, <50y	4.62 (1.72, 12.42)	0.0024302	874	3.4 (0.91, 12.75)	0.0694177	411	6.46 (1.41, 29.46)	0.0160352	463	5.52 (1.99, 15.36)	0.00105531	850	4.11 (1.04, 16.19)	0.0435221	399	6.9 (1.43, 33.21)	0.0160211	451
	FDR or grandparents	1.21 (0.94, 1.55)	0.130812	1024	1.14 (0.79, 1.64)	0.497505	477	1.28 (0.91, 1.8)	0.150192	547	1.31 (1, 1.72)	0.048688	995	1.3 (0.87, 1.93)	0.201106	465	1.3 (0.9, 1.89)	0.164668	530
	FDR or grandparents, <60y	1.85 (1.3, 2.63)	0.000626205	1024	1.63 (1.02, 2.6)	0.0423272	477	2.22 (1.29, 3.82)	0.00395327	547	1.91 (1.31, 2.79)	0.000861245	995	1.69 (1.02, 2.8)	0.0398467	465	2.23 (1.23, 4.05)	0.00798361	530
	FDR or grandparents, <50y	2.39 (1.48, 3.87)	0.00038126	1024	1.96 (1.07, 3.6)	0.0298196	477	3.38 (1.5, 7.63)	0.00340703	547	2.59 (1.55, 4.32)	0.000266745	995	1.97 (1.04, 3.77)	0.0389658	465	3.84 (1.61, 9.16)	0.00245357	530
	Abbreviations: FHx, family history;VT, venous thromboembolism; FDR, 1st degree relative
	Percentages are based on the number of subjects with available data for each variable. The number of valid cases and controls for each variable may differ due to missing data.
	P values were calculated using χ² test or Fisher's exact test.
	All data are presented as No. (%) unless otherwise indicated.
Supplementary table 3d.
	Positive FHx, any CVD	OR (95% CI), unadjusted	P value, unadjusted	N value, unadjusted	OR (95% CI), female subjects, unadjusted	P value, female subjects, unadjusted	N value, female subjects, unadjusted	OR (95% CI), male subjects, unadjusted	P value, male subjects, unadjusted	N value, male subjects, unadjusted	OR (95% CI), adjusted	P value, adjusted	N value, adjusted	OR (95% CI), female subjects, adjusted	P value, female subjects, adjusted	N value, female subjects, adjusted	OR (95% CI), male subjects, adjusted	P value, male subjects, adjusted	N value, male subjects, adjusted
	Offspring	NA	>.99	615	NA	>.99	277	NA	>.99	338	NA	>.99	595	NA	>.99	271	NA	>.99	324
	Offspring, <60y	NA	>.99	613	NA	>.99	276	NA	>.99	337	NA	>.99	593	NA	>.99	270	NA	>.99	323
	Offspring, <50y	NA	>.99	613	NA	>.99	276	NA	NA	337	NA	>.99	593	NA	>.99	270	NA	NA	323
	Siblings	1.9 (1.04, 3.49)	0.037711	898	3.71 (1.46, 9.44)	0.00591824	419	0.99 (0.42, 2.32)	0.976007	479	1.57 (0.8, 3.05)	0.186983	874	3.45 (1.28, 9.31)	0.0142862	409	0.57 (0.21, 1.55)	0.269575	465
	Siblings, <60y	2.17 (1.05, 4.52)	0.0371693	897	2.92 (1.12, 7.62)	0.0284479	418	1.39 (0.44, 4.46)	0.57523	479	1.77 (0.79, 3.95)	0.163243	873	2.42 (0.87, 6.73)	0.0909469	408	0.97 (0.25, 3.7)	0.962336	465
	Siblings, <50y	2.19 (0.94, 5.14)	0.0702143	897	2.34 (0.87, 6.27)	0.0920574	418	1.99 (0.36, 10.98)	0.428916	479	1.95 (0.78, 4.88)	0.155967	873	2.03 (0.71, 5.81)	0.187904	408	1.18 (0.18, 7.86)	0.867195	465
	Mother	1.4 (1, 1.95)	0.0488611	992	1.83 (1.09, 3.08)	0.0230581	461	1.15 (0.74, 1.78)	0.535787	531	1.3 (0.9, 1.87)	0.159557	965	1.7 (0.95, 3.01)	0.0719624	449	1.06 (0.65, 1.7)	0.82431	516
	Mother, <60y	1.29 (0.79, 2.12)	0.303506	986	1.35 (0.62, 2.94)	0.455916	457	1.26 (0.67, 2.37)	0.480216	529	1.14 (0.67, 1.94)	0.61644	960	1.13 (0.48, 2.63)	0.7825	446	1.11 (0.56, 2.22)	0.757477	514
	Mother, <50y	1.25 (0.62, 2.52)	0.524291	986	0.92 (0.33, 2.59)	0.880337	457	1.63 (0.62, 4.27)	0.321573	529	1.31 (0.62, 2.74)	0.479508	960	0.78 (0.25, 2.38)	0.657477	446	1.97 (0.71, 5.47)	0.190544	514
	Father	1.17 (0.89, 1.54)	0.272061	964	1.02 (0.68, 1.54)	0.915946	444	1.29 (0.89, 1.87)	0.171342	520	1.14 (0.84, 1.55)	0.385442	938	1.12 (0.71, 1.76)	0.629017	432	1.2 (0.79, 1.81)	0.398611	506
	Father, <60y	1.69 (1.12, 2.54)	0.0121343	950	1.23 (0.66, 2.29)	0.505042	436	2.14 (1.23, 3.71)	0.00675019	514	1.59 (1.02, 2.48)	0.0410326	925	1.41 (0.71, 2.77)	0.323525	424	1.77 (0.98, 3.22)	0.0601783	501
	Father, <50y	2.84 (1.44, 5.6)	0.00258222	950	1.53 (0.57, 4.11)	0.393937	436	4.71 (1.75, 12.7)	0.0021816	514	3.07 (1.47, 6.39)	0.00272001	925	2.31 (0.79, 6.8)	0.127205	424	3.92 (1.4, 11.03)	0.00954863	501
	Parents	1.26 (0.98, 1.62)	0.0761107	1008	1.25 (0.86, 1.82)	0.247052	467	1.26 (0.9, 1.77)	0.184281	541	1.25 (0.95, 1.66)	0.113405	980	1.34 (0.88, 2.05)	0.173542	455	1.21 (0.83, 1.76)	0.331824	525
	Parents <60y	1.4 (0.99, 1.97)	0.0589963	948	1.25 (0.74, 2.11)	0.412977	441	1.52 (0.96, 2.4)	0.0749549	507	1.27 (0.87, 1.84)	0.211161	924	1.25 (0.71, 2.2)	0.449346	431	1.33 (0.81, 2.19)	0.260961	493
	Parents <50y	2.29 (1.24, 4.21)	0.0079885	962	1.57 (0.66, 3.76)	0.308741	448	3.22 (1.34, 7.75)	0.00913558	514	2.23 (1.17, 4.23)	0.0142699	937	1.36 (0.54, 3.42)	0.516136	437	3.66 (1.44, 9.28)	0.00626171	500
	1st degree relative	1.23 (0.96, 1.58)	0.0970403	1022	1.3 (0.9, 1.88)	0.167046	477	1.18 (0.84, 1.66)	0.328782	545	1.21 (0.92, 1.6)	0.168937	993	1.35 (0.9, 2.05)	0.150285	465	1.12 (0.77, 1.62)	0.565988	528
	1st degree relative, <60y	1.6 (1.17, 2.2)	0.00346009	1022	1.49 (0.93, 2.37)	0.0938301	477	1.71 (1.11, 2.63)	0.0151628	545	1.46 (1.03, 2.05)	0.0313593	993	1.44 (0.87, 2.38)	0.151134	465	1.48 (0.92, 2.37)	0.10522	528
	1st degree relative, <50y	2.06 (1.34, 3.17)	0.000969314	1022	1.54 (0.85, 2.78)	0.150834	477	2.84 (1.5, 5.41)	0.00141401	545	2.04 (1.29, 3.23)	0.00245731	993	1.6 (0.84, 3.03)	0.150501	465	2.6 (1.31, 5.15)	0.00611122	528
	Maternal grandmother	0.98 (0.73, 1.32)	0.906406	785	1.15 (0.76, 1.72)	0.506545	399	0.83 (0.55, 1.27)	0.397866	386	0.99 (0.72, 1.35)	0.934383	765	1.22 (0.79, 1.89)	0.37584	390	0.78 (0.49, 1.23)	0.283428	375
	Maternal grandmother, <60y	1.98 (1.02, 3.84)	0.0424396	758	2.1 (0.9, 4.93)	0.0870302	386	1.83 (0.64, 5.24)	0.262727	372	2.74 (1.3, 5.8)	0.00819249	739	2.82 (1.06, 7.5)	0.0384216	377	2.48 (0.78, 7.85)	0.122934	362
	Maternal grandmother, <50y	1.2 (0.47, 3.06)	0.699305	758	1.97 (0.63, 6.15)	0.24072	386	0.29 (0.03, 2.65)	0.274173	372	1.45 (0.52, 4.03)	0.481485	739	2.4 (0.66, 8.73)	0.185147	377	0.43 (0.05, 4.1)	0.466879	362
	Maternal grandfather	1.54 (1.14, 2.08)	0.00441741	715	1.2 (0.79, 1.81)	0.400249	362	2.02 (1.32, 3.11)	0.00126009	353	1.5 (1.09, 2.07)	0.012479	698	1.11 (0.71, 1.73)	0.659981	355	2.14 (1.34, 3.42)	0.0014927	343
	Maternal grandfather, <60y	1.35 (0.8, 2.27)	0.265109	693	1.27 (0.6, 2.73)	0.532362	346	1.4 (0.68, 2.87)	0.361265	347	1.3 (0.74, 2.28)	0.36334	676	1.04 (0.45, 2.37)	0.934756	339	1.54 (0.71, 3.34)	0.279914	337
	Maternal grandfather, <50y	1.36 (0.57, 3.25)	0.484232	693	2.05 (0.57, 7.4)	0.273245	346	0.94 (0.28, 3.14)	0.918278	347	1.33 (0.53, 3.31)	0.546439	676	1.94 (0.5, 7.58)	0.338175	339	0.99 (0.27, 3.61)	0.984792	337
	Maternal grandparents	1.23 (0.93, 1.63)	0.145421	824	1.18 (0.8, 1.76)	0.401932	416	1.28 (0.87, 1.9)	0.215334	408	1.18 (0.88, 1.59)	0.273205	804	1.19 (0.78, 1.81)	0.416142	407	1.18 (0.77, 1.81)	0.454687	397
	Maternal grandparents, <60y	1.41 (0.87, 2.28)	0.15997	663	1.4 (0.73, 2.68)	0.312607	335	1.43 (0.7, 2.93)	0.324852	328	1.58 (0.93, 2.68)	0.0937095	646	1.34 (0.65, 2.78)	0.426107	327	1.64 (0.75, 3.62)	0.217922	319
	Maternal grandparents, <50y	1.19 (0.56, 2.5)	0.654584	663	1.79 (0.68, 4.75)	0.238893	335	0.61 (0.18, 2.13)	0.441425	328	1.17 (0.52, 2.63)	0.697023	646	1.93 (0.65, 5.72)	0.238184	327	0.6 (0.15, 2.36)	0.462787	319
	Paternal grandmother	1.16 (0.86, 1.57)	0.340873	738	1.18 (0.77, 1.82)	0.450748	358	1.14 (0.74, 1.73)	0.553009	380	1.23 (0.89, 1.71)	0.216721	723	1.26 (0.79, 2.03)	0.331268	353	1.19 (0.75, 1.9)	0.464158	370
	Paternal grandmother, <60y	2.31 (1.02, 5.2)	0.0443216	718	2.44 (0.83, 7.17)	0.10563	349	2.09 (0.6, 7.28)	0.245123	369	2.64 (1.09, 6.42)	0.0318845	703	2.74 (0.89, 8.49)	0.0797739	344	2.41 (0.55, 10.53)	0.240998	359
	Paternal grandmother, <50y	1.69 (0.47, 6.04)	0.419844	718	4.34 (0.48, 39.22)	0.191312	349	0.78 (0.13, 4.71)	0.784474	369	2.18 (0.5, 9.54)	0.302559	703	4.39 (0.45, 42.88)	0.203394	344	0.86 (0.1, 7.54)	0.893557	359
	Paternal grandfather	1.01 (0.75, 1.38)	0.925589	678	0.82 (0.53, 1.27)	0.373454	333	1.24 (0.81, 1.91)	0.316552	345	1.05 (0.76, 1.46)	0.752316	664	0.83 (0.52, 1.31)	0.419054	328	1.26 (0.78, 2.02)	0.347178	336
	Paternal grandfather, <60y	1.11 (0.64, 1.93)	0.70871	644	0.83 (0.37, 1.83)	0.638479	315	1.51 (0.68, 3.32)	0.311443	329	1.31 (0.72, 2.39)	0.371398	630	0.88 (0.38, 2.05)	0.766153	310	1.77 (0.71, 4.38)	0.217801	320
	Paternal grandfather, <50y	2.21 (0.91, 5.34)	0.078673	644	3.14 (0.8, 12.38)	0.101893	315	1.66 (0.52, 5.34)	0.394969	329	2.29 (0.9, 5.82)	0.0812099	630	3 (0.71, 12.58)	0.133469	310	1.76 (0.49, 6.37)	0.387343	320
	Paternal grandparents	1.02 (0.77, 1.35)	0.903824	802	0.86 (0.57, 1.28)	0.455133	385	1.19 (0.81, 1.75)	0.378888	417	1.1 (0.81, 1.48)	0.547149	787	0.88 (0.57, 1.34)	0.546698	380	1.31 (0.85, 2.02)	0.217095	407
	Paternal grandparents, <60y	1.28 (0.73, 2.24)	0.394245	561	1.14 (0.53, 2.46)	0.744106	273	1.47 (0.64, 3.36)	0.359859	288	1.54 (0.83, 2.84)	0.168866	548	1.16 (0.51, 2.64)	0.729525	269	2.13 (0.82, 5.57)	0.122536	279
	Paternal grandparents, <50y	1.53 (0.66, 3.55)	0.320849	561	3.36 (0.87, 12.94)	0.0785611	273	0.79 (0.24, 2.55)	0.694328	288	1.68 (0.66, 4.24)	0.273551	548	2.82 (0.68, 11.66)	0.151707	269	1.02 (0.27, 3.9)	0.971289	279
	Grandparents	1.02 (0.76, 1.37)	0.896804	920	1.02 (0.66, 1.58)	0.933579	444	1.03 (0.69, 1.53)	0.900015	476	1.06 (0.77, 1.45)	0.728435	899	1.05 (0.66, 1.67)	0.823723	435	1.03 (0.66, 1.61)	0.889515	464
	Grandparents, <60y	1.34 (0.95, 1.88)	0.0995012	892	1.34 (0.84, 2.14)	0.217953	432	1.34 (0.81, 2.24)	0.25732	460	1.49 (1.03, 2.16)	0.0363808	871	1.36 (0.82, 2.24)	0.228626	423	1.58 (0.9, 2.78)	0.108904	448
	Grandparents, <50y	1.45 (0.87, 2.4)	0.151285	892	2.23 (1.1, 4.5)	0.0256256	432	0.87 (0.41, 1.85)	0.720444	460	1.59 (0.92, 2.74)	0.0934311	871	2.35 (1.1, 5)	0.0267905	423	0.99 (0.44, 2.25)	0.982459	448
	Parents or grandparents	1.08 (0.8, 1.48)	0.604635	1014	0.92 (0.58, 1.45)	0.714345	469	1.25 (0.82, 1.89)	0.299626	545	1.13 (0.81, 1.58)	0.458037	986	0.99 (0.61, 1.62)	0.970186	457	1.27 (0.81, 2.02)	0.299557	529
	Parents or grandparents, <60y	1.33 (1, 1.76)	0.0492098	961	1.15 (0.77, 1.72)	0.492171	448	1.52 (1.03, 2.26)	0.0365465	513	1.29 (0.95, 1.75)	0.099967	935	1.16 (0.75, 1.8)	0.493814	436	1.45 (0.94, 2.22)	0.0941065	499
	Parents or grandparents, <50y	1.56 (1.06, 2.29)	0.0225498	961	1.47 (0.85, 2.56)	0.167964	448	1.65 (0.97, 2.81)	0.0655946	513	1.68 (1.11, 2.53)	0.0135758	935	1.67 (0.92, 3.02)	0.0889225	436	1.73 (0.97, 3.09)	0.0621736	499
	Maternal line	1.11 (0.87, 1.43)	0.409999	1006	1.12 (0.77, 1.63)	0.55082	466	1.11 (0.79, 1.56)	0.542199	540	1.08 (0.83, 1.42)	0.552495	979	1.14 (0.76, 1.69)	0.524135	454	1.04 (0.72, 1.51)	0.827214	525
	Maternal line, <60y	1.22 (0.85, 1.76)	0.281867	912	1.29 (0.78, 2.13)	0.328963	429	1.17 (0.69, 1.97)	0.568192	483	1.24 (0.83, 1.85)	0.28727	886	1.25 (0.72, 2.17)	0.431032	417	1.15 (0.65, 2.05)	0.631921	469
	Maternal line, <50y	1.03 (0.6, 1.75)	0.913648	912	1.22 (0.6, 2.49)	0.576944	429	0.84 (0.37, 1.88)	0.663415	483	1.1 (0.62, 1.95)	0.74236	886	1.24 (0.57, 2.7)	0.58585	417	0.95 (0.4, 2.25)	0.903786	469
	Paternal line	1.02 (0.79, 1.32)	0.872496	978	0.83 (0.57, 1.21)	0.324588	453	1.23 (0.86, 1.75)	0.256503	525	1.08 (0.81, 1.43)	0.600451	952	0.88 (0.59, 1.33)	0.55358	441	1.29 (0.87, 1.9)	0.204896	511
	Paternal line, <60y	1.43 (0.99, 2.05)	0.0555801	825	1.1 (0.65, 1.85)	0.729749	386	1.82 (1.09, 3.02)	0.0211179	439	1.48 (1, 2.18)	0.0504477	804	1.2 (0.68, 2.09)	0.532608	377	1.79 (1.03, 3.09)	0.0383111	427
	Paternal line, <50y	1.82 (1.07, 3.11)	0.0271693	825	1.85 (0.84, 4.06)	0.125606	386	1.8 (0.87, 3.72)	0.111481	439	1.99 (1.12, 3.53)	0.0190714	804	2.16 (0.92, 5.06)	0.0759054	377	1.79 (0.82, 3.92)	0.145409	427
	FDR or grandparents	1.06 (0.78, 1.45)	0.694108	1024	0.89 (0.57, 1.4)	0.614482	477	1.24 (0.81, 1.9)	0.312756	547	1.1 (0.79, 1.53)	0.586286	995	0.95 (0.58, 1.53)	0.818653	465	1.25 (0.78, 1.99)	0.354379	530
	FDR or grandparents, <60y	1.36 (1.04, 1.78)	0.0246993	1024	1.22 (0.83, 1.78)	0.315669	477	1.52 (1.04, 2.23)	0.0291958	547	1.31 (0.98, 1.75)	0.0682873	995	1.21 (0.8, 1.82)	0.360234	465	1.44 (0.95, 2.19)	0.0885451	530
	FDR or grandparents, <50y	1.63 (1.15, 2.31)	0.00619103	1024	1.67 (1.03, 2.71)	0.0380053	477	1.59 (0.96, 2.64)	0.0703462	547	1.71 (1.17, 2.48)	0.00539786	995	1.81 (1.08, 3.04)	0.0255415	465	1.61 (0.93, 2.8)	0.091118	530
	Abbreviations: FHx, family history;VT, venous thromboembolism; FDR, 1st degree relative
	Percentages are based on the number of subjects with available data for each variable. The number of valid cases and controls for each variable may differ due to missing data.
	P values were calculated using χ² test or Fisher's exact test.
	All data are presented as No. (%) unless otherwise indicated.

## Sheet: eTable 8
Supplementary Table 8. Adjusted and Unadjusted Logistic Regression Results for Positive Family History of Stroke by Relative, Stratified by High-Risk Patent Foramen Ovale Status and Disease
	Univariable						Multivariable
	High-Risk PFO+ participants			High-Risk PFO- participants			High-Risk PFO+ participants			High-Risk PFO- participants
Positive FHx, stroke	OR (95% CI)	p value	N value	OR (95% CI)	p value	N value	OR (95% CI)	p value	N value	OR (95% CI)	p value	N value
1st degree relative	1.72 (1.12–2.66)	0.0141579	697	1.46 (1–2.14)	0.052865	818	1.61 (1.02–2.56)	0.0417025	677	1.36 (0.88–2.09)	0.166809	792
Grandparents	1.61 (1.12–2.31)	0.0098111	627	1.29 (0.95–1.76)	0.106166	718	1.64 (1.12–2.38)	0.0100766	611	1.43 (1.01–2.02)	0.0439177	700
Positive FHx, VTE
1st degree relative	1.93 (1.19–3.1)	0.00719706	695	0.88 (0.54–1.44)	0.609855	815	1.8 (1.09–2.98)	0.0220575	675	0.82 (0.48–1.4)	0.461498	789
Grandparents	1.38 (0.86–2.22)	0.179127	573	1.02 (0.66–1.59)	0.918034	644	1.45 (0.89–2.37)	0.136184	557	1.08 (0.66–1.77)	0.76048	627
Positive FHx, CAD
1st degree relative	1.18 (0.8–1.75)	0.400908	696	1.02 (0.73–1.43)	0.90361	818	1.24 (0.81–1.88)	0.317332	676	1.02 (0.69–1.5)	0.927552	792
Grandparents	1.17 (0.8–1.69)	0.416514	608	0.9 (0.66–1.24)	0.520787	692	1.15 (0.78–1.7)	0.476446	592	0.86 (0.61–1.22)	0.400333	674
Positive FHx, aneurysm
1st degree relative	1.38 (0.61–3.11)	0.434805	694	0.72 (0.31–1.65)	0.433417	815	1.22 (0.5–2.95)	0.661637	674	0.54 (0.21–1.42)	0.211892	789
Grandparents	1.49 (0.73–3.05)	0.272099	600	1.24 (0.64–2.4)	0.522609	672	1.41 (0.68–2.94)	0.356472	584	1.24 (0.61–2.53)	0.554427	654
Abbreviations: OR, odds ratio; CI, confidence interval; PFO, Patent Foramen Ovale; FHx, family history; CAD, coronary artery disease
Multivariable logistic regression was adjusted for age, sex, previous cardiovascular disease, hypertension, smoking status, abdominal obesity, physical activity, heavy alcohol usage, poor diet, stress, depression and education level.

[truncated: 1 more sheets: eTable 9]
